# Supplementary material for: Multi-omic landscape of rheumatoid arthritis: re-evaluation of drug adverse effects
Source: Front Cell Dev Biol. 2014 Nov 4;2:59. doi: 10.3389/fcell.2014.00059 (PMC4220167; doi:10.3389/fcell.2014.00059)
Supplement: Supplementary file 2 [file DataSheet1.XLSX]

## Sheet: Table S0 readme
You are reading the Supplementary Information file named "Tables S1-S14"
Content:
Table S0 readme (this one): information about file content and data retrieval method (please refer to METHODS section in the paper)
Tables 1-13: complete datasets 1-13 and related query processes
Table S14: Summary and Protein IDs of alla datasets
Summary of tables
Subset/table Id.	Subset reference name	Dataset destination	No. of Proteins in subset	Total no. of Proteins in dataset	No. of proteins (and PPIs) in interactome map	No. proteins (and PPIs) in interactome/main cluster
1	GWAS	core	223	377	303 (597)	161 (542)
2	UNIPROT	core	49
3	Literature review	core	53
4	Methylation	core	37
5	Oral micriobiome interface	core	54
6	NF-kB consensus	core	16
3A	T cell activation pathways	extended	1248	4709	3783 (24457)	3466 (24364)
3B	Other pathways	extended	283
3C	Cytokines	extended	1536
3D	Growth and differentiation	extended	472
3E	Intracell signaling and TFs	extended	1837
7	Transcriptional RA map	extended	212
8	RA-miRNA reg. proteins	extended	1652
9A	Downreg. genes in RA	extended	451
9B	Upreg. genes in RA	extended	210
10	Inflammasomes	extended	152
11	Adenosine receptors	extended	569
12	GPCRs	extended	364
13	Microbiome interface	extended	171
Further details on methods and datasets
Core dataset
The core dataset (CD) is composed of 377 proteins retrieved from six data sources:
1) RA genome-wide association studies (GWAS) gathered and integrated from five different databases (BioGPS (1), HuGE (2), NHGRI, OMIM, PharmGKB (3); see Table S1 in Supplementary information for specific query processes);
2) RA-associated proteins from the Universal Protein Resource (Uniprot) (4), retrieved using as search parameters “rheumatoid arthritis” and “human” and then manually screened (Table S2);
3) genes and proteins retrieved from a comprehensive review of the literatures, in particular genes appearing in Tables 1 and 2 of Review (5) and cited references (Table S3);
4) genes that show epigenetic changes in relation to RA, as specified in refs. (6, 7) (Table S4);
5) the key elements of the NF-κB system, the master regulator of inflammation (8-10) at the centre of a complex regulatory interactome (11), implicated in the onset and development of RA (12-19): we included 16 ‘consensus’ proteins that appear at the intersection of the three main NF-κB-related datasets described in (11) (Table S5);
6) proteins that are at the interface between the host and the oral microbiome, in particular proteins experimentally known to be differentially expressed in presence of Porphyromonas Gingivalis (20), a periodontitis-causing bacterium that has been strongly linked to the insurgence of RA (21-26) (Table S6).
Extended dataset
The extended dataset (ED, that includes CD) is composed of 4709 proteins that are involved in a broader sense in the onset and development of RA, such as proteins participating in signalling pathways or cascades of recognized importance for RA. In addition to the proteins of the core dataset, we added eight main subsets, as follows:
3A-B-C-D-E) in retrieving data from (5) and references cited there, we considered that some of the key proteins could be “hidden” inside the signalling pathways involved in the disease. In order to take into account such potentially important, usually neglected elements, we expanded dataset 3 of CD by pathway enrichment analysis, using the genes listed in ref. (5) tab. 1 and tab. 2. All the prote…
7) published transcriptional RA map, described in (27) (Table S7);
8) RA-related miRNA-regulated genes, selected by searching in the database miRWalk (28) (search mode: holistic view of validated disease-miRNA interactions; web reference: http://www.umm.uni-heidelberg.de/apps/zmf/mirwalk/disease.html ; query keywords: Arthritis AND Rheumatic diseases) all miRNAs that are associated to RA and their experimentally validated target genes (Table S8);
9A-B) gene expression profiles of RA patients and healthy controls were searched by “rheumatoid arthritis” on Gene Expression Omnibus (GEO, (29) http://www.ncbi.nlm.nih.gov/geo/). Datasets without pre-treatment samples, meaning RA patients not following any therapy when their specimens were collected, were filtered out, and human PBMC collected and processed by Affymetrix technology were selected…
10) proteins related to inflammasomes, a multiprotein oligomer responsible for activation of inflammatory processes proteins, which is also known to be activated from the bacterium P. Gingivalis, among others, and recognized to play a role in RA (33-36) (Table S10);
11) Adenosine receptors and related proteins, known to be involved in RA (37-39) and possibly at the basis of the mechanism of action of methotrexate, first-line therapy for the treatment of RA (40) (Table S11);
12) the large family of G Protein Coupled Receptors (GPCRs) (41-44), pertaining to host-microbiome interface proteins (see subset 13) but grouped in a separate set due to their numerosity, retrieved from http://www.iuphar-db.org/DATABASE/ReceptorFamiliesForward?type=GPCR (45) (Table S12);
13) the set of host-microbiome interacting proteins, manually curated from recent reviews (42-44), that accounts for the Toll-like Receptor family (TLRs), the mucin proteins family, selected Immunoglobulins (Ig) and their receptors, and GPCRs (grouped in the set 12), among others (Table S13).
References
1	Wu C, Orozco C, Boyer J, Leglise M, Goodale J, Batalov S, et al. BioGPS: an extensible and customizable portal for querying and organizing gene annotation resources. Genome Biol. 2009;10(11):R130.
2	Yu W, Gwinn M, Clyne M, Yesupriya A, Khoury MJ. A navigator for human genome epidemiology. Nat Genet. 2008;40(2):124-5.
3	Klein TE, Chang JT, Cho MK, Easton KL, Fergerson R, Hewett M, et al. Integrating genotype and phenotype information: an overview of the PharmGKB project. Pharmacogenetics Research Network and Knowledge Base. Pharmacogenomics J. 2001;1(3):167-70.
4	Consortium U. The Universal Protein Resource (UniProt) in 2010. Nucleic Acids Res. 2010;38(Database issue):D142-8.
5	McInnes IB, Schett G. The pathogenesis of rheumatoid arthritis. N Engl J Med. 2011;365(23):2205-19.
6	Trenkmann M, Brock M, Ospelt C, Gay S. Epigenetics in rheumatoid arthritis. Clin Rev Allergy Immunol. 2010;39(1):10-9.
7	Karouzakis E, Gay RE, Gay S, Neidhart M. Epigenetic deregulation in rheumatoid arthritis. Adv Exp Med Biol. 2011;711:137-49.
8	Oeckinghaus A, Hayden MS, Ghosh S. Crosstalk in NF-κB signaling pathways. Nat Immunol. 2011;12(8):695-708.
9	Smale ST. Hierarchies of NF-κB target-gene regulation. Nat Immunol. 2011;12(8):689-94.
10	Hayden MS, Ghosh S. NF-kappaB, the first quarter-century: remarkable progress and outstanding questions. Genes Dev. United States; 2012. p. 203-34.
11	Tieri P, Termanini A, Bellavista E, Salvioli S, Capri M, Franceschi C. Charting the NF-κB pathway interactome map. PLoS One. 2012;7(3):e32678.
12	Feldmann M, Andreakos E, Smith C, Bondeson J, Yoshimura S, Kiriakidis S, et al. Is NF-kappaB a useful therapeutic target in rheumatoid arthritis? Ann Rheum Dis. 2002;61 Suppl 2:ii13-8.
13	Okamoto T. NF-kappaB and rheumatic diseases. Endocr Metab Immune Disord Drug Targets. 2006;6(4):359-72.
14	Roman-Blas JA, Jimenez SA. NF-kappaB as a potential therapeutic target in osteoarthritis and rheumatoid arthritis. Osteoarthritis Cartilage. 2006;14(9):839-48.
15	Roman-Blas JA, Jimenez SA. Targeting NF-kappaB: a promising molecular therapy in inflammatory arthritis. Int Rev Immunol. 2008;27(5):351-74.
16	Simmonds RE, Foxwell BM. Signalling, inflammation and arthritis: NF-kappaB and its relevance to arthritis and inflammation. Rheumatology (Oxford). 2008;47(5):584-90.
17	van Loo G, Beyaert R. Negative regulation of NF-kappaB and its involvement in rheumatoid arthritis. Arthritis Res Ther. England; 2011. p. 221.
18	Miagkov AV, Kovalenko DV, Brown CE, Didsbury JR, Cogswell JP, Stimpson SA, et al. NF-kappaB activation provides the potential link between inflammation and hyperplasia in the arthritic joint. Proc Natl Acad Sci U S A. 1998;95(23):13859-64.
19	Makarov SS. NF-kappa B in rheumatoid arthritis: a pivotal regulator of inflammation, hyperplasia, and tissue destruction. Arthritis Res. 2001;3(4):200-6.
20	Zhou Q, Amar S. Identification of proteins differentially expressed in human monocytes exposed to Porphyromonas gingivalis and its purified components by high-throughput immunoblotting. Infect Immun. 2006;74(2):1204-14.
21	Mikuls TR, Thiele GM, Deane KD, Payne JB, O'Dell JR, Yu F, et al. Porphyromonas gingivalis and disease-related autoantibodies in individuals at increased risk of rheumatoid arthritis. Arthritis Rheum. 2012;64(11):3522-30.
22	Ogrendik M. Rheumatoid arthritis is an autoimmune disease caused by periodontal pathogens. Int J Gen Med. 2013;6:383-6.
23	Okada M, Kobayashi T, Ito S, Yokoyama T, Abe A, Murasawa A, et al. Periodontal Treatment Decreases Levels of Antibodies to Porphyromonas Gingivalis and Citrulline in Patients With Rheumatoid Arthritis and Periodontitis. J Periodontol. 2013.
24	Bingham CO, 3rd, Moni M. Periodontal disease and rheumatoid arthritis: the evidence accumulates for complex pathobiologic interactions. Curr Opin Rheumatol. 2013;25(3):345-53.
25	Smit MD, Westra J, Vissink A, Doornbos-van der Meer B, Brouwer E, van Winkelhoff AJ. Periodontitis in established rheumatoid arthritis patients: a cross-sectional clinical, microbiological and serological study. Arthritis Res Ther. 2012;14(5):R222.
26	Scher JU, Ubeda C, Equinda M, Khanin R, Buischi Y, Viale A, et al. Periodontal disease and the oral microbiota in new-onset rheumatoid arthritis. Arthritis Rheum. 2012.
27	Wu G, Zhu L, Dent JE, Nardini C. A comprehensive molecular interaction map for rheumatoid arthritis. PLoS One. 2010;5(4):e10137.
28	Dweep H, Sticht C, Pandey P, Gretz N. miRWalk--database: prediction of possible miRNA binding sites by "walking" the genes of three genomes. J Biomed Inform. 2011;44(5):839-47.
29	Barrett T, Troup DB, Wilhite SE, Ledoux P, Evangelista C, Kim IF, et al. NCBI GEO: archive for functional genomics data sets--10 years on. Nucleic Acids Res. 2011;39(Database issue):D1005-10.
30	Gautier L, Cope L, Bolstad BM, Irizarry RA. affy--analysis of Affymetrix GeneChip data at the probe level. Bioinformatics. 2004;20(3):307-15.
31	Irizarry RA, Bolstad BM, Collin F, Cope LM, Hobbs B, Speed TP. Summaries of Affymetrix GeneChip probe level data. Nucleic Acids Res. 2003;31(4):e15.
32	Murie C, Woody O, Lee AY, Nadon R. Comparison of small n statistical tests of differential expression applied to microarrays. BMC Bioinformatics. 2009;10:45.
33	Farquharson D, Butcher JP, Culshaw S. Periodontitis, Porphyromonas, and the pathogenesis of rheumatoid arthritis. Mucosal Immunol. 2012;5(2):112-20.
34	Kolly L, Busso N, Palmer G, Talabot-Ayer D, Chobaz V, So A. Expression and function of the NALP3 inflammasome in rheumatoid synovium. Immunology. 2010;129(2):178-85.
35	Sidiropoulos PI, Goulielmos G, Voloudakis GK, Petraki E, Boumpas DT. Inflammasomes and rheumatic diseases: evolving concepts. Ann Rheum Dis. 2008;67(10):1382-9.
36	Mathews RJ, Robinson JI, Battellino M, Wong C, Taylor JC, Eyre S, et al. Evidence of NLRP3-inflammasome activation in rheumatoid arthritis (RA); genetic variants within the NLRP3-inflammasome complex in relation to susceptibility to RA and response to anti-TNF treatment. Ann Rheum Dis. 2013.
37	Varani K, Padovan M, Govoni M, Vincenzi F, Trotta F, Borea PA. The role of adenosine receptors in rheumatoid arthritis. Autoimmun Rev. 2010;10(2):61-4.
38	Varani K, Padovan M, Vincenzi F, Targa M, Trotta F, Govoni M, et al. A2A and A3 adenosine receptor expression in rheumatoid arthritis: upregulation, inverse correlation with disease activity score and suppression of inflammatory cytokine and metalloproteinase release. Arthritis Res Ther. 2011;13(6):R197.
39	Vincenzi F, Padovan M, Targa M, Corciulo C, Giacuzzo S, Merighi S, et al. A(2A) adenosine receptors are differentially modulated by pharmacological treatments in rheumatoid arthritis patients and their stimulation ameliorates adjuvant-induced arthritis in rats. PLoS One. 2013;8(1):e54195.
40	Stamp LK, Hazlett J, Roberts RL, Frampton C, Highton J, Hessian PA. Adenosine receptor expression in rheumatoid synovium: a basis for methotrexate action. Arthritis Res Ther. 2012;14(3):R138.
41	Hutchings CJ, Koglin M, Marshall FH. Therapeutic antibodies directed at G protein-coupled receptors. MAbs. 2010;2(6):594-606.
42	Maynard CL, Elson CO, Hatton RD, Weaver CT. Reciprocal interactions of the intestinal microbiota and immune system. Nature. 2012;489(7415):231-41.
43	Tremaroli V, Backhed F. Functional interactions between the gut microbiota and host metabolism. Nature. 2012;489(7415):242-9.
44	Lozupone CA, Stombaugh JI, Gordon JI, Jansson JK, Knight R. Diversity, stability and resilience of the human gut microbiota. Nature. 2012;489(7415):220-30.
45	Sharman JL, Benson HE, Pawson AJ, Lukito V, Mpamhanga CP, Bombail V, et al. IUPHAR-DB: updated database content and new features. Nucleic Acids Res. 2013;41(Database issue):D1083-8.

## Sheet: Table S1
List of gene associated to Rheumatoid Arthritis on the basis of GWA studies
Queried databased:
BioGPS	http://biogps.org/#goto=search , Keywords "rheumatoid arthrits"
HuGE	http://hugenavigator.net/HuGENavigator/gWAHit.do?query=rheumatoid+arthritis&Mysubmit=simple&geneOrderType=geneA
NHGRI	http://www.genome.gov/gwastudies/index.cfm?pageid=26525384#searchForm , search paramaters: "Rheumatoid Arthritis"
OMIM	http://omim.org/entry/180300
PharmKGB	http://www.pharmgkb.org/disease/PA443434#tabview=tab3&subtab=31
Reviewed proteins related to GWAS RA
Entry	Entry name	Status	Protein names	Gene names	Organism	Length	General annotation (FUNCTION)
P04229	2B11_HUMAN	reviewed	HLA class II histocompatibility antigen, DRB1-1 beta chain (MHC class II antigen DRB1*1) (DR-1) (DR1)	HLA-DRB1	Homo sapiens (Human)	266	FUNCTION: Binds peptides derived from antigens that access the endocytic route of antigen presenting cells (APC) and presents them on the cell surface for recognition by the CD4 T-cells. The peptide binding cleft accommodates peptides of 10-30 residues. The peptides presented by MHC class II molecules are generated mostly by degradation of proteins that access the endocytic route; where they are …
P01912	2B13_HUMAN	reviewed	HLA class II histocompatibility antigen, DRB1-3 chain (Clone P2-beta-3) (MHC class II antigen DRB1*3)	HLA-DRB1	Homo sapiens (Human)	266	FUNCTION: Binds peptides derived from antigens that access the endocytic route of antigen presenting cells (APC) and presents them on the cell surface for recognition by the CD4 T-cells. The peptide binding cleft accommodates peptides of 10-30 residues. The peptides presented by MHC class II molecules are generated mostly by degradation of proteins that access the endocytic route; where they are …
P13760	2B14_HUMAN	reviewed	HLA class II histocompatibility antigen, DRB1-4 beta chain (MHC class II antigen DRB1*4) (DR-4) (DR4)	HLA-DRB1	Homo sapiens (Human)	266	FUNCTION: Binds peptides derived from antigens that access the endocytic route of antigen presenting cells (APC) and presents them on the cell surface for recognition by the CD4 T-cells. The peptide binding cleft accommodates peptides of 10-30 residues. The peptides presented by MHC class II molecules are generated mostly by degradation of proteins that access the endocytic route; where they are …
P13761	2B17_HUMAN	reviewed	HLA class II histocompatibility antigen, DRB1-7 beta chain (MHC class II antigen DRB1*7) (DR-7) (DR7)	HLA-DRB1	Homo sapiens (Human)	266	FUNCTION: Binds peptides derived from antigens that access the endocytic route of antigen presenting cells (APC) and presents them on the cell surface for recognition by the CD4 T-cells. The peptide binding cleft accommodates peptides of 10-30 residues. The peptides presented by MHC class II molecules are generated mostly by degradation of proteins that access the endocytic route; where they are …
Q30134	2B18_HUMAN	reviewed	HLA class II histocompatibility antigen, DRB1-8 beta chain (MHC class II antigen DRB1*8) (DR-8) (DR8) (DRw8)	HLA-DRB1	Homo sapiens (Human)	266	FUNCTION: Binds peptides derived from antigens that access the endocytic route of antigen presenting cells (APC) and presents them on the cell surface for recognition by the CD4 T-cells. The peptide binding cleft accommodates peptides of 10-30 residues. The peptides presented by MHC class II molecules are generated mostly by degradation of proteins that access the endocytic route; where they are …
Q9TQE0	2B19_HUMAN	reviewed	HLA class II histocompatibility antigen, DRB1-9 beta chain (MHC class II antigen DRB1*9) (DR-9) (DR9)	HLA-DRB1	Homo sapiens (Human)	266	FUNCTION: Binds peptides derived from antigens that access the endocytic route of antigen presenting cells (APC) and presents them on the cell surface for recognition by the CD4 T-cells. The peptide binding cleft accommodates peptides of 10-30 residues. The peptides presented by MHC class II molecules are generated mostly by degradation of proteins that access the endocytic route; where they are …
Q30167	2B1A_HUMAN	reviewed	HLA class II histocompatibility antigen, DRB1-10 beta chain (DRw10) (MHC class II antigen DRB1*10)	HLA-DRB1	Homo sapiens (Human)	266	FUNCTION: Binds peptides derived from antigens that access the endocytic route of antigen presenting cells (APC) and presents them on the cell surface for recognition by the CD4 T-cells. The peptide binding cleft accommodates peptides of 10-30 residues. The peptides presented by MHC class II molecules are generated mostly by degradation of proteins that access the endocytic route; where they are …
P20039	2B1B_HUMAN	reviewed	HLA class II histocompatibility antigen, DRB1-11 beta chain (DR-5) (DR5) (DRw11) (MHC class II antigen DRB1*11)	HLA-DRB1	Homo sapiens (Human)	266	FUNCTION: Binds peptides derived from antigens that access the endocytic route of antigen presenting cells (APC) and presents them on the cell surface for recognition by the CD4 T-cells. The peptide binding cleft accommodates peptides of 10-30 residues. The peptides presented by MHC class II molecules are generated mostly by degradation of proteins that access the endocytic route, where they are …
Q95IE3	2B1C_HUMAN	reviewed	HLA class II histocompatibility antigen, DRB1-12 beta chain (MHC class II antigen DRB1*12) (DR-12) (DR12)	HLA-DRB1	Homo sapiens (Human)	266	FUNCTION: Binds peptides derived from antigens that access the endocytic route of antigen presenting cells (APC) and presents them on the cell surface for recognition by the CD4 T-cells. The peptide binding cleft accommodates peptides of 10-30 residues. The peptides presented by MHC class II molecules are generated mostly by degradation of proteins that access the endocytic route, where they are …
Q5Y7A7	2B1D_HUMAN	reviewed	HLA class II histocompatibility antigen, DRB1-13 beta chain (MHC class II antigen DRB1*13) (DR-13) (DR13)	HLA-DRB1	Homo sapiens (Human)	266	FUNCTION: Binds peptides derived from antigens that access the endocytic route of antigen presenting cells (APC) and presents them on the cell surface for recognition by the CD4 T-cells. The peptide binding cleft accommodates peptides of 10-30 residues. The peptides presented by MHC class II molecules are generated mostly by degradation of proteins that access the endocytic route, where they are …
Q9GIY3	2B1E_HUMAN	reviewed	HLA class II histocompatibility antigen, DRB1-14 beta chain (MHC class II antigen DRB1*14) (DR-14) (DR14)	HLA-DRB1	Homo sapiens (Human)	266	FUNCTION: Binds peptides derived from antigens that access the endocytic route of antigen presenting cells (APC) and presents them on the cell surface for recognition by the CD4 T-cells. The peptide binding cleft accommodates peptides of 10-30 residues. The peptides presented by MHC class II molecules are generated mostly by degradation of proteins that access the endocytic route, where they are …
P01911	2B1F_HUMAN	reviewed	HLA class II histocompatibility antigen, DRB1-15 beta chain (DW2.2/DR2.2) (MHC class II antigen DRB1*15)	HLA-DRB1 HLA-DRB2	Homo sapiens (Human)	266	FUNCTION: Binds peptides derived from antigens that access the endocytic route of antigen presenting cells (APC) and presents them on the cell surface for recognition by the CD4 T-cells. The peptide binding cleft accommodates peptides of 10-30 residues. The peptides presented by MHC class II molecules are generated mostly by degradation of proteins that access the endocytic route, where they are …
Q29974	2B1G_HUMAN	reviewed	HLA class II histocompatibility antigen, DRB1-16 beta chain (MHC class II antigen DRB1*16) (DR-16) (DR16)	HLA-DRB1	Homo sapiens (Human)	266	FUNCTION: Binds peptides derived from antigens that access the endocytic route of antigen presenting cells (APC) and presents them on the cell surface for recognition by the CD4 T-cells. The peptide binding cleft accommodates peptides of 10-30 residues. The peptides presented by MHC class II molecules are generated mostly by degradation of proteins that access the endocytic route, where they are …
P29274	AA2AR_HUMAN	reviewed	Adenosine receptor A2a	ADORA2A ADORA2	Homo sapiens (Human)	412	FUNCTION: Receptor for adenosine. The activity of this receptor is mediated by G proteins which activate adenylyl cyclase.
Q9UNQ0	ABCG2_HUMAN	reviewed	ATP-binding cassette sub-family G member 2 (Breast cancer resistance protein) (CDw338) (Mitoxantrone resistance-associated protein) (Placenta-specific ATP-binding cassette transporter) (CD antigen CD338)	ABCG2 ABCP BCRP BCRP1 MXR	Homo sapiens (Human)	655	FUNCTION: Xenobiotic transporter that may play an important role in the exclusion of xenobiotics from the brain. May be involved in brain-to-blood efflux. Appears to play a major role in the multidrug resistance phenotype of several cancer cell lines. When overexpressed, the transfected cells become resistant to mitoxantrone, daunorubicin and doxorubicin, display diminished intracellular accumula…
P00813	ADA_HUMAN	reviewed	Adenosine deaminase (EC 3.5.4.4) (Adenosine aminohydrolase)	ADA ADA1	Homo sapiens (Human)	363	FUNCTION: Catalyzes the hydrolytic deamination of adenosine and 2-deoxyadenosine. Plays an important role in purine metabolism and in adenosine homeostasis. Modulates signaling by extracellular adenosine, and so contributes indirectly to cellular signaling events. Acts as a positive regulator of T-cell coactivation, by binding DPP4. Its interaction with DPP4 regulates lymphocyte-epithelial cell a…
P51826	AFF3_HUMAN	reviewed	AF4/FMR2 family member 3 (Lymphoid nuclear protein related to AF4) (Protein LAF-4)	AFF3 LAF4	Homo sapiens (Human)	1226	FUNCTION: Putative transcription activator that may function in lymphoid development and oncogenesis. Binds, in vitro, to double-stranded DNA.
O43918	AIRE_HUMAN	reviewed	Autoimmune regulator (Autoimmune polyendocrinopathy candidiasis ectodermal dystrophy protein) (APECED protein)	AIRE APECED	Homo sapiens (Human)	545	FUNCTION: Transcriptional regulator that binds to DNA as a dimer or as a tetramer, but not as a monomer. Binds to G-doublets in an A/T-rich environment; the preferred motif is a tandem repeat of 5'-. ATTGGTTA-3' combined with a 5'-TTATTA-3' box. Binds to nucleosomes (By similarity). Binds to chromatin and interacts selectively with histone H3 that is not methylated at 'Lys-4', not phosphorylated …
P20292	AL5AP_HUMAN	reviewed	Arachidonate 5-lipoxygenase-activating protein (FLAP) (MK-886-binding protein)	ALOX5AP FLAP	Homo sapiens (Human)	161	FUNCTION: Required for leukotriene biosynthesis by ALOX5 (5-lipoxygenase). Anchors ALOX5 to the membrane. Binds arachidonic acid, and could play an essential role in the transfer of arachidonic acid to ALOX5. Binds to MK-886, a compound that blocks the biosynthesis of leukotrienes.
P23109	AMPD1_HUMAN	reviewed	AMP deaminase 1 (EC 3.5.4.6) (AMP deaminase isoform M) (Myoadenylate deaminase)	AMPD1	Homo sapiens (Human)	780	FUNCTION: AMP deaminase plays a critical role in energy metabolism.
Q9HCJ1	ANKH_HUMAN	reviewed	Progressive ankylosis protein homolog (ANK)	ANKH KIAA1581 UNQ241/PRO274	Homo sapiens (Human)	492	FUNCTION: Regulates intra- and extracellular levels of inorganic pyrophosphate (PPi), probably functioning as PPi transporter.
Q3KP44	ANR55_HUMAN	reviewed	Ankyrin repeat domain-containing protein 55	ANKRD55	Homo sapiens (Human)	613
P12429	ANXA3_HUMAN	reviewed	Annexin A3 (35-alpha calcimedin) (Annexin III) (Annexin-3) (Inositol 1,2-cyclic phosphate 2-phosphohydrolase) (Lipocortin III) (Placental anticoagulant protein III) (PAP-III)	ANXA3 ANX3	Homo sapiens (Human)	323	FUNCTION: Inhibitor of phospholipase A2, also possesses anti-coagulant properties. Also cleaves the cyclic bond of inositol 1,2-cyclic phosphate to form inositol 1-phosphate.
Q9UJX5	APC4_HUMAN	reviewed	Anaphase-promoting complex subunit 4 (APC4) (Cyclosome subunit 4)	ANAPC4 APC4	Homo sapiens (Human)	808	FUNCTION: Component of the anaphase promoting complex/cyclosome (APC/C), a cell cycle-regulated E3 ubiquitin ligase that controls progression through mitosis and the G1 phase of the cell cycle. The APC/C complex acts by mediating ubiquitination and subsequent degradation of target proteins: it mainly mediates the formation of 'Lys-11'-linked polyubiquitin chains and, to a lower extent, the format…
O95445	APOM_HUMAN	reviewed	Apolipoprotein M (Apo-M) (ApoM) (Protein G3a)	APOM G3A NG20 HSPC336	Homo sapiens (Human)	188	FUNCTION: Probably involved in lipid transport. Can bind sphingosine-1-phosphate, myristic acid, palmitic acid and stearic acid, retinol, all-trans-retinoic acid and 9-cis-retinoic acid.
Q96P48	ARAP1_HUMAN	reviewed	Arf-GAP with Rho-GAP domain, ANK repeat and PH domain-containing protein 1 (Centaurin-delta-2) (Cnt-d2)	ARAP1 CENTD2 KIAA0782	Homo sapiens (Human)	1450	FUNCTION: Phosphatidylinositol 3,4,5-trisphosphate-dependent GTPase-activating protein that modulates actin cytoskeleton remodeling by regulating ARF and RHO family members. Is activated by phosphatidylinositol 3,4,5-trisphosphate (PtdIns(3,4,5)P3) binding. Can be activated by phosphatidylinositol 3,4-bisphosphate (PtdIns(3,4,5)P2) binding, albeit with lower efficiency. Has a preference for ARF1 …
Q9NR81	ARHG3_HUMAN	reviewed	Rho guanine nucleotide exchange factor 3 (Exchange factor found in platelets and leukemic and neuronal tissues) (XPLN)	ARHGEF3	Homo sapiens (Human)	526	FUNCTION: Acts as guanine nucleotide exchange factor (GEF) for RhoA and RhoB GTPases.
Q14865	ARI5B_HUMAN	reviewed	AT-rich interactive domain-containing protein 5B (ARID domain-containing protein 5B) (MRF1-like protein) (Modulator recognition factor 2) (MRF-2)	ARID5B DESRT MRF2	Homo sapiens (Human)	1188	FUNCTION: Transcription coactivator that binds to the 5'-AATA[CT]-3' core sequence and plays a key role in adipogenesis and liver development. Acts by forming a complex with phosphorylated PHF2, which mediates demethylation at Lys-336, leading to target the PHF2-ARID5B complex to target promoters, where PHF2 mediates demethylation of dimethylated 'Lys-9' of histone H3 (H3K9me2), followed by trans…
Q9H324	ATS10_HUMAN	reviewed	A disintegrin and metalloproteinase with thrombospondin motifs 10 (ADAM-TS 10) (ADAM-TS10) (ADAMTS-10) (EC 3.4.24.-)	ADAMTS10	Homo sapiens (Human)	1103
Q9NY97	B3GN2_HUMAN	reviewed	UDP-GlcNAc:betaGal beta-1,3-N-acetylglucosaminyltransferase 2 (BGnT-2) (Beta-1,3-Gn-T2) (Beta-1,3-N-acetylglucosaminyltransferase 2) (Beta3Gn-T2) (EC 2.4.1.-) (Beta-1,3-N-acetylglucosaminyltransferase 1) (BGnT-1) (Beta-1,3-Gn-T1) (Beta3Gn-T1) (Beta-1,3-galactosyltransferase 7) (Beta-1,3-GalTase 7) (Beta3Gal-T7) (Beta3GalT7) (b3Gal-T7) (Beta-3-Gx-T7) (UDP-Gal:beta-GlcNAc beta-1,3-galactosyltransfe…	B3GNT2 B3GALT7 B3GNT1	Homo sapiens (Human)	397	FUNCTION: Catalyzes the initiation and elongation of poly-N-acetyllactosamine chains.
Q16520	BATF_HUMAN	reviewed	Basic leucine zipper transcriptional factor ATF-like (B-cell-activating transcription factor) (B-ATF) (SF-HT-activated gene 2 protein) (SFA-2)	BATF	Homo sapiens (Human)	125	FUNCTION: Functions as a negative regulator of AP-1 mediated transcription by binding to Jun proteins. Jun/B-ATF heterodimers bind DNA preferentially at the 12-O-tetradecanoylphorbol-13-acetate response element (TRE) (consensus: 5'-TGA[CG]TCA-3') and weaker at the cAMP-responsive region (CRE) (consensus: 5'-GTGACGT[AC][AG]-3'), but are transcriptionally inert.
P51451	BLK_HUMAN	reviewed	Tyrosine-protein kinase Blk (EC 2.7.10.2) (B lymphocyte kinase) (p55-Blk)	BLK	Homo sapiens (Human)	505	FUNCTION: Non-receptor tyrosine kinase involved in B-lymphocyte development, differentiation and signaling. B-cell receptor (BCR) signaling requires a tight regulation of several protein tyrosine kinases and phosphatases, and associated coreceptors. Binding of antigen to the B-cell antigen receptor (BCR) triggers signaling that ultimately leads to B-cell activation. Signaling through BLK plays an…
Q10588	BST1_HUMAN	reviewed	ADP-ribosyl cyclase 2 (EC 3.2.2.5) (Bone marrow stromal antigen 1) (BST-1) (Cyclic ADP-ribose hydrolase 2) (cADPr hydrolase 2) (CD antigen CD157)	BST1	Homo sapiens (Human)	318	FUNCTION: Synthesizes cyclic ADP-ribose, a second messenger that elicits calcium release from intracellular stores. May be involved in pre-B-cell growth.
Q10589	BST2_HUMAN	reviewed	Bone marrow stromal antigen 2 (BST-2) (HM1.24 antigen) (Tetherin) (CD antigen CD317)	BST2	Homo sapiens (Human)	180	FUNCTION: May be involved in the sorting of secreted proteins (By similarity). May be involved in pre-B-cell growth. Antiretroviral defense protein, that blocks release of enveloped virus from the cell surface. Active against at least four virus families: retroviruses, filoviruses, arenaviruses, and herpesviruses. Depleted unpon HIV-1 infection by viral VPU protein through 20S proteasome degradat…
Q7Z6A9	BTLA_HUMAN	reviewed	B- and T-lymphocyte attenuator (B- and T-lymphocyte-associated protein) (CD antigen CD272)	BTLA	Homo sapiens (Human)	289	FUNCTION: Lymphocyte inhibitory receptor which inhibits lymphocytes during immune response.
Q9BXI9	C1QT6_HUMAN	reviewed	Complement C1q tumor necrosis factor-related protein 6	C1QTNF6 CTRP6 UNQ581/PRO1151	Homo sapiens (Human)	259
P11586	C1TC_HUMAN	reviewed	C-1-tetrahydrofolate synthase, cytoplasmic (C1-THF synthase) [Includes: Methylenetetrahydrofolate dehydrogenase (EC 1.5.1.5); Methenyltetrahydrofolate cyclohydrolase (EC 3.5.4.9); Formyltetrahydrofolate synthetase (EC 6.3.4.3)]	MTHFD1 MTHFC MTHFD	Homo sapiens (Human)	935
P33076	C2TA_HUMAN	reviewed	MHC class II transactivator (CIITA)	CIITA MHC2TA	Homo sapiens (Human)	1130	FUNCTION: Essential for transcriptional activity of the HLA class II promoter; activation is via the proximal promoter. No DNA binding of in vitro translated CIITA was detected. May act in a coactivator-like fashion through protein-protein interactions by contacting factors binding to the proximal MHC class II promoter, to elements of the transcription machinery, or both. Alternatively it may act…
Q5SNV9	CA167_HUMAN	reviewed	Uncharacterized protein C1orf167	C1orf167	Homo sapiens (Human)	1468
Q9Y2G2	CARD8_HUMAN	reviewed	Caspase recruitment domain-containing protein 8 (Apoptotic protein NDPP1) (CARD-inhibitor of NF-kappa-B-activating ligand) (CARDINAL) (DACAR) (Tumor up-regulated CARD-containing antagonist of CASP9) (TUCAN)	CARD8 KIAA0955 NDPP1	Homo sapiens (Human)	431	FUNCTION: Inhibits NF-kappa-B activation. May participate in a regulatory mechanism that coordinates cellular responses controlled by NF-kappa-B transcription factor. May be a component of the inflammasome, a protein complex which also includes PYCARD, NALP2 and CASP1 and whose function would be the activation of proinflammatory caspases.
P04040	CATA_HUMAN	reviewed	Catalase (EC 1.11.1.6)	CAT	Homo sapiens (Human)	527	FUNCTION: Occurs in almost all aerobically respiring organisms and serves to protect cells from the toxic effects of hydrogen peroxide. Promotes growth of cells including T-cells, B-cells, myeloid leukemia cells, melanoma cells, mastocytoma cells and normal and transformed fibroblast cells.
O00585	CCL21_HUMAN	reviewed	C-C motif chemokine 21 (6Ckine) (Beta-chemokine exodus-2) (Secondary lymphoid-tissue chemokine) (SLC) (Small-inducible cytokine A21)	CCL21 SCYA21 UNQ784/PRO1600	Homo sapiens (Human)	134	FUNCTION: Inhibits hemopoiesis and stimulates chemotaxis. Chemotactic in vitro for thymocytes and activated T-cells, but not for B-cells, macrophages, or neutrophils. Shows preferential activity towards naive T-cells. May play a role in mediating homing of lymphocytes to secondary lymphoid organs.
P13500	CCL2_HUMAN	reviewed	C-C motif chemokine 2 (HC11) (Monocyte chemoattractant protein 1) (Monocyte chemotactic and activating factor) (MCAF) (Monocyte chemotactic protein 1) (MCP-1) (Monocyte secretory protein JE) (Small-inducible cytokine A2)	CCL2 MCP1 SCYA2	Homo sapiens (Human)	99	FUNCTION: Chemotactic factor that attracts monocytes and basophils but not neutrophils or eosinophils. Augments monocyte anti-tumor activity. Has been implicated in the pathogenesis of diseases characterized by monocytic infiltrates, like psoriasis, rheumatoid arthritis or atherosclerosis. May be involved in the recruitment of monocytes into the arterial wall during the disease process of atheros…
P41597	CCR2_HUMAN	reviewed	C-C chemokine receptor type 2 (C-C CKR-2) (CC-CKR-2) (CCR-2) (CCR2) (Monocyte chemoattractant protein 1 receptor) (MCP-1-R) (CD antigen CD192)	CCR2 CMKBR2	Homo sapiens (Human)	374	FUNCTION: Receptor for the MCP-1, MCP-3 and MCP-4 chemokines. Transduces a signal by increasing the intracellular calcium ions level. Alternative coreceptor with CD4 for HIV-1 infection.
P51684	CCR6_HUMAN	reviewed	C-C chemokine receptor type 6 (C-C CKR-6) (CC-CKR-6) (CCR-6) (Chemokine receptor-like 3) (CKR-L3) (DRY6) (G-protein coupled receptor 29) (GPR-CY4) (GPRCY4) (LARC receptor) (CD antigen CD196)	CCR6 CKRL3 CMKBR6 GPR29 STRL22	Homo sapiens (Human)	374	FUNCTION: Receptor for a C-C type chemokine. Binds to MIP-3-alpha/LARC and subsequently transduces a signal by increasing the intracellular calcium ions level.
Q8N5G0	CD052_HUMAN	reviewed	Uncharacterized protein C4orf52	C4orf52	Homo sapiens (Human)	168
Q9BZW8	CD244_HUMAN	reviewed	Natural killer cell receptor 2B4 (NK cell activation-inducing ligand) (NAIL) (NK cell type I receptor protein 2B4) (NKR2B4) (h2B4) (CD antigen CD244)	CD244 2B4	Homo sapiens (Human)	370	FUNCTION: Modulate other receptor-ligand interactions to enhance leukocyte activation.
P10747	CD28_HUMAN	reviewed	T-cell-specific surface glycoprotein CD28 (TP44) (CD antigen CD28)	CD28	Homo sapiens (Human)	220	FUNCTION: Involved in T-cell activation, the induction of cell proliferation and cytokine production and promotion of T-cell survival.
P06729	CD2_HUMAN	reviewed	T-cell surface antigen CD2 (Erythrocyte receptor) (LFA-2) (LFA-3 receptor) (Rosette receptor) (T-cell surface antigen T11/Leu-5) (CD antigen CD2)	CD2 SRBC	Homo sapiens (Human)	351	FUNCTION: CD2 interacts with lymphocyte function-associated antigen (LFA-3) and CD48/BCM1 to mediate adhesion between T-cells and other cell types. CD2 is implicated in the triggering of T-cells, the cytoplasmic domain is implicated in the signaling function.
P20963	CD3Z_HUMAN	reviewed	T-cell surface glycoprotein CD3 zeta chain (T-cell receptor T3 zeta chain) (CD antigen CD247)	CD247 CD3Z T3Z TCRZ	Homo sapiens (Human)	164	FUNCTION: Probable role in assembly and expression of the TCR complex as well as signal transduction upon antigen triggering.
P01730	CD4_HUMAN	reviewed	T-cell surface glycoprotein CD4 (T-cell surface antigen T4/Leu-3) (CD antigen CD4)	CD4	Homo sapiens (Human)	458	FUNCTION: Accessory protein for MHC class-II antigen/T-cell receptor interaction. May regulate T-cell activation. Induces the aggregation of lipid rafts.
Q01151	CD83_HUMAN	reviewed	CD83 antigen (hCD83) (B-cell activation protein) (Cell surface protein HB15) (CD antigen CD83)	CD83	Homo sapiens (Human)	205	FUNCTION: May play a significant role in antigen presentation or the cellular interactions that follow lymphocyte activation.
Q00534	CDK6_HUMAN	reviewed	Cyclin-dependent kinase 6 (EC 2.7.11.22) (Cell division protein kinase 6) (Serine/threonine-protein kinase PLSTIRE)	CDK6 CDKN6	Homo sapiens (Human)	326	FUNCTION: Serine/threonine-protein kinase involved in the control of the cell cycle and differentiation; promotes G1/S transition. Phosphorylates pRB/RB1 and NPM1. Interacts with D-type G1 cyclins during interphase at G1 to form a pRB/RB1 kinase and controls the entrance into the cell cycle. Involved in initiation and maintenance of cell cycle exit during cell differentiation; prevents cell proli…
P50750	CDK9_HUMAN	reviewed	Cyclin-dependent kinase 9 (EC 2.7.11.22) (EC 2.7.11.23) (C-2K) (Cell division cycle 2-like protein kinase 4) (Cell division protein kinase 9) (Serine/threonine-protein kinase PITALRE) (Tat-associated kinase complex catalytic subunit)	CDK9 CDC2L4 TAK	Homo sapiens (Human)	372	FUNCTION: Protein kinase involved in the regulation of transcription. Member of the cyclin-dependent kinase pair (CDK9/cyclin-T) complex, also called positive transcription elongation factor b (P-TEFb), which facilitates the transition from abortive to productive elongation by phosphorylating the CTD (C-terminal domain) of the large subunit of RNA polymerase II (RNAP II) POLR2A, SUPT5H and RDBP. …
Q96GV9	CE030_HUMAN	reviewed	UNC119-binding protein C5orf30	C5orf30	Homo sapiens (Human)	206	FUNCTION: Probably plays a role in trafficking of proteins via its interaction with UNC119 and UNC119B cargo adapters: may help the release of UNC119 and UNC119B cargo or the recycling of UNC119 and UNC119B. May play a role in ciliary membrane localization via its interaction with UNC119B and protein transport into photoreceptor cells.
Q5SRN2	CF010_HUMAN	reviewed	Uncharacterized protein C6orf10	C6orf10	Homo sapiens (Human)	563
Q96LT7	CI072_HUMAN	reviewed	Uncharacterized protein C9orf72	C9orf72	Homo sapiens (Human)	481
Q2KHT3	CL16A_HUMAN	reviewed	Protein CLEC16A	CLEC16A KIAA0350	Homo sapiens (Human)	1053
P51797	CLCN6_HUMAN	reviewed	Chloride transport protein 6 (Chloride channel protein 6) (ClC-6)	CLCN6 KIAA0046	Homo sapiens (Human)	869	FUNCTION: Chloride transport protein, initially identified as voltage-gated chloride channel. The presence of the conserved gating glutamate residues suggests that is functions as antiporter.
P01031	CO5_HUMAN	reviewed	Complement C5 (C3 and PZP-like alpha-2-macroglobulin domain-containing protein 4) [Cleaved into: Complement C5 beta chain; Complement C5 alpha chain; C5a anaphylatoxin; Complement C5 alpha' chain]	C5 CPAMD4	Homo sapiens (Human)	1676	FUNCTION: Activation of C5 by a C5 convertase initiates the spontaneous assembly of the late complement components, C5-C9, into the membrane attack complex. C5b has a transient binding site for C6. The C5b-C6 complex is the foundation upon which the lytic complex is assembled.; FUNCTION: Derived from proteolytic degradation of complement C5, C5 anaphylatoxin is a mediator of local inflammatory pr…
P39060	COIA1_HUMAN	reviewed	Collagen alpha-1(XVIII) chain [Cleaved into: Endostatin]	COL18A1	Homo sapiens (Human)	1754	FUNCTION: COLA18A probably plays a major role in determining the retinal structure as well as in the closure of the neural tube.; FUNCTION: Endostatin potently inhibits endothelial cell proliferation and angiogenesis. May inhibit angiogenesis by binding to the heparan sulfate proteoglycans involved in growth factor signaling.
P05177	CP1A2_HUMAN	reviewed	Cytochrome P450 1A2 (EC 1.14.14.1) (CYPIA2) (Cytochrome P(3)450) (Cytochrome P450 4) (Cytochrome P450-P3)	CYP1A2	Homo sapiens (Human)	515	FUNCTION: Cytochromes P450 are a group of heme-thiolate monooxygenases. In liver microsomes, this enzyme is involved in an NADPH-dependent electron transport pathway. It oxidizes a variety of structurally unrelated compounds, including steroids, fatty acids, and xenobiotics. Most active in catalyzing 2-hydroxylation. Caffeine is metabolized primarily by cytochrome CYP1A2 in the liver through an i…
Q8TAI1	CR056_HUMAN	reviewed	Putative uncharacterized protein C18orf56	C18orf56	Homo sapiens (Human)	123
P04141	CSF2_HUMAN	reviewed	Granulocyte-macrophage colony-stimulating factor (GM-CSF) (Colony-stimulating factor) (CSF) (Molgramostin) (Sargramostim)	CSF2 GMCSF	Homo sapiens (Human)	144	FUNCTION: Cytokine that stimulates the growth and differentiation of hematopoietic precursor cells from various lineages, including granulocytes, macrophages, eosinophils and erythrocytes.
P16410	CTLA4_HUMAN	reviewed	Cytotoxic T-lymphocyte protein 4 (Cytotoxic T-lymphocyte-associated antigen 4) (CTLA-4) (CD antigen CD152)	CTLA4 CD152	Homo sapiens (Human)	223	FUNCTION: Inhibitory receptor acting as a major negative regulator of T-cell responses. The affinity of CTLA4 for its natural B7 family ligands, CD80 and CD86, is considerably stronger than the affinity of their cognate stimulatory coreceptor CD28.
Q69YQ0	CYTSA_HUMAN	reviewed	Cytospin-A (Renal carcinoma antigen NY-REN-22) (Sperm antigen with calponin homology and coiled-coil domains 1-like) (SPECC1-like protein)	SPECC1L CYTSA KIAA0376	Homo sapiens (Human)	1117	FUNCTION: Involved in cytokinesis and spindle organization. May play a role in actin cytoskeleton organization and microtubule stabilization and hence required for proper cell adhesion and migration.
Q96HY6	DDRGK_HUMAN	reviewed	DDRGK domain-containing protein 1	DDRGK1 C20orf116	Homo sapiens (Human)	314
P01909	DQA1_HUMAN	reviewed	HLA class II histocompatibility antigen, DQ alpha 1 chain (DC-1 alpha chain) (DC-alpha) (HLA-DCA) (MHC class II DQA1)	HLA-DQA1	Homo sapiens (Human)	254	FUNCTION: Binds peptides derived from antigens that access the endocytic route of antigen presenting cells (APC) and presents them on the cell surface for recognition by the CD4 T-cells. The peptide binding cleft accommodates peptides of 10-30 residues. The peptides presented by MHC class II molecules are generated mostly by degradation of proteins that access the endocytic route, where they are …
P01906	DQA2_HUMAN	reviewed	HLA class II histocompatibility antigen, DQ alpha 2 chain (DX alpha chain) (HLA class II histocompatibility antigen, DQ(6) alpha chain) (HLA-DQA1) (MHC class II DQA2)	HLA-DQA2 HLA-DXA	Homo sapiens (Human)	255	FUNCTION: Binds peptides derived from antigens that access the endocytic route of antigen presenting cells (APC) and presents them on the cell surface for recognition by the CD4 T-cells. The peptide binding cleft accommodates peptides of 10-30 residues. The peptides presented by MHC class II molecules are generated mostly by degradation of proteins that access the endocytic route, where they are …
P01920	DQB1_HUMAN	reviewed	HLA class II histocompatibility antigen, DQ beta 1 chain (MHC class II antigen DQB1)	HLA-DQB1 HLA-DQB	Homo sapiens (Human)	261	FUNCTION: Binds peptides derived from antigens that access the endocytic route of antigen presenting cells (APC) and presents them on the cell surface for recognition by the CD4 T-cells. The peptide binding cleft accommodates peptides of 10-30 residues. The peptides presented by MHC class II molecules are generated mostly by degradation of proteins that access the endocytic route, where they are …
P01903	DRA_HUMAN	reviewed	HLA class II histocompatibility antigen, DR alpha chain (MHC class II antigen DRA)	HLA-DRA HLA-DRA1	Homo sapiens (Human)	254	FUNCTION: Binds peptides derived from antigens that access the endocytic route of antigen presenting cells (APC) and presents them on the cell surface for recognition by the CD4 T-cells. The peptide binding cleft accommodates peptides of 10-30 residues. The peptides presented by MHC class II molecules are generated mostly by degradation of proteins that access the endocytic route, where they are …
Q30154	DRB5_HUMAN	reviewed	HLA class II histocompatibility antigen, DR beta 5 chain (DR beta-5) (DR2-beta-2) (Dw2) (MHC class II antigen DRB5)	HLA-DRB5	Homo sapiens (Human)	266	FUNCTION: Binds peptides derived from antigens that access the endocytic route of antigen presenting cells (APC) and presents them on the cell surface for recognition by the CD4 T-cells. The peptide binding cleft accommodates peptides of 10-30 residues. The peptides presented by MHC class II molecules are generated mostly by degradation of proteins that access the endocytic route, where they are …
O60469	DSCAM_HUMAN	reviewed	Down syndrome cell adhesion molecule (CHD2)	DSCAM	Homo sapiens (Human)	2012	FUNCTION: Cell adhesion molecule that plays a role in neuronal self-avoidance. Promotes repulsion between specific neuronal processes of either the same cell or the same subtype of cells. Mediates within retinal amacrine and ganglion cell subtypes both isoneuronal self-avoidance for creating an orderly dendritic arborization and heteroneuronal self-avoidance to maintain the mosaic spacing between…
Q13838	DX39B_HUMAN	reviewed	Spliceosome RNA helicase DDX39B (EC 3.6.4.13) (56 kDa U2AF65-associated protein) (ATP-dependent RNA helicase p47) (DEAD box protein UAP56) (HLA-B-associated transcript 1 protein)	DDX39B BAT1 UAP56	Homo sapiens (Human)	428	FUNCTION: Component of the THO subcomplex of the TREX complex. The TREX complex specifically associates with spliced mRNA and not with unspliced pre-mRNA. It is recruited to spliced mRNAs by a transcription-independent mechanism. Binds to mRNA upstream of the exon-junction complex (EJC) and is recruited in a splicing- and cap-dependent manner to a region near the 5' end of the mRNA where it funct…
P00374	DYR_HUMAN	reviewed	Dihydrofolate reductase (EC 1.5.1.3)	DHFR	Homo sapiens (Human)	187	FUNCTION: Key enzyme in folate metabolism. Contributes to the de novo mitochondrial thymidylate biosynthesis pathway. Catalyzes an essential reaction for de novo glycine and purine synthesis, and for DNA precursor synthesis. Binds its own mRNA and that of DHFRL1.
P17813	EGLN_HUMAN	reviewed	Endoglin (CD antigen CD105)	ENG END	Homo sapiens (Human)	658	FUNCTION: Major glycoprotein of vascular endothelium. May play a critical role in the binding of endothelial cells to integrins and/or other RGD receptors.
Q7L5Y1	ENOF1_HUMAN	reviewed	Mitochondrial enolase superfamily member 1 (EC 5.-.-.-) (Antisense RNA to thymidylate synthase) (rTS)	ENOSF1 RTS TYMSAS	Homo sapiens (Human)	443	FUNCTION: May regulate thymidylate synthase activity.
P03372	ESR1_HUMAN	reviewed	Estrogen receptor (ER) (ER-alpha) (Estradiol receptor) (Nuclear receptor subfamily 3 group A member 1)	ESR1 ESR NR3A1	Homo sapiens (Human)	595	FUNCTION: Nuclear hormone receptor. The steroid hormones and their receptors are involved in the regulation of eukaryotic gene expression and affect cellular proliferation and differentiation in target tissues. Ligand-dependent nuclear transactivation involves either direct homodimer binding to a palindromic estrogen response element (ERE) sequence or association with other DNA-binding transcript…
Q92731	ESR2_HUMAN	reviewed	Estrogen receptor beta (ER-beta) (Nuclear receptor subfamily 3 group A member 2)	ESR2 ESTRB NR3A2	Homo sapiens (Human)	530	FUNCTION: Nuclear hormone receptor. Binds estrogens with an affinity similar to that of ESR1, and activates expression of reporter genes containing estrogen response elements (ERE) in an estrogen-dependent manner. Isoform beta-cx lacks ligand binding ability and has no or only very low ere binding activity resulting in the loss of ligand-dependent transactivation ability. DNA-binding by ESR1 and …
P14921	ETS1_HUMAN	reviewed	Protein C-ets-1 (p54)	ETS1 EWSR2	Homo sapiens (Human)	441	FUNCTION: Transcription factor.
O95990	F107A_HUMAN	reviewed	Protein FAM107A (Down-regulated in renal cell carcinoma 1) (Protein TU3A)	FAM107A DRR1 TU3A	Homo sapiens (Human)	144	FUNCTION: When transfected into cell lines in which it is not expressed, suppresses cell growth. May play a role in tumor development.
Q96KS9	F167A_HUMAN	reviewed	Protein FAM167A	FAM167A C8orf13	Homo sapiens (Human)	214
Q6ZU69	F205A_HUMAN	reviewed	Protein FAM205A	FAM205A C9orf144B	Homo sapiens (Human)	1335
Q63HN1	F205B_HUMAN	reviewed	Protein FAM205B	FAM205B C9orf144 C9orf144A	Homo sapiens (Human)	556
Q14CZ7	FAKD3_HUMAN	reviewed	FAST kinase domain-containing protein 3	FASTKD3	Homo sapiens (Human)	662
O75015	FCG3B_HUMAN	reviewed	Low affinity immunoglobulin gamma Fc region receptor III-B (Fc-gamma RIII-beta) (Fc-gamma RIII) (Fc-gamma RIIIb) (FcRIII) (FcRIIIb) (FcR-10) (IgG Fc receptor III-1) (CD antigen CD16b)	FCGR3B CD16B FCG3 FCGR3 IGFR3	Homo sapiens (Human)	233	FUNCTION: Receptor for the Fc region of immunoglobulins gamma. Low affinity receptor. Binds complexed or aggregated IgG and also monomeric IgG. Contrary to III-A, is not capable to mediate antibody-dependent cytotoxicity and phagocytosis. May serve as a trap for immune complexes in the peripheral circulation which does not activate neutrophils.
Q96P31	FCRL3_HUMAN	reviewed	Fc receptor-like protein 3 (FcR-like protein 3) (FcRL3) (Fc receptor homolog 3) (FcRH3) (IFGP family protein 3) (hIFGP3) (Immune receptor translocation-associated protein 3) (SH2 domain-containing phosphatase anchor protein 2) (CD antigen CD307c)	FCRL3 FCRH3 IFGP3 IRTA3 SPAP2	Homo sapiens (Human)	734
Q01543	FLI1_HUMAN	reviewed	Friend leukemia integration 1 transcription factor (Proto-oncogene Fli-1) (Transcription factor ERGB)	FLI1	Homo sapiens (Human)	452	FUNCTION: Sequence-specific transcriptional activator. Recognizes the DNA sequence 5'-C[CA]GGAAGT-3'.
Q13045	FLII_HUMAN	reviewed	Protein flightless-1 homolog	FLII FLIL	Homo sapiens (Human)	1269	FUNCTION: May play a role as coactivator in transcriptional activation by hormone-activated nuclear receptors (NR) and acts in cooperation with NCOA2 and CARM1. Involved in estrogen hormone signaling. Involved in early embryonic development (By similarity). May play a role in regulation of cytoskeletal rearrangements involved in cytokinesis and cell migration.
P36888	FLT3_HUMAN	reviewed	Receptor-type tyrosine-protein kinase FLT3 (EC 2.7.10.1) (FL cytokine receptor) (Fetal liver kinase-2) (FLK-2) (Fms-like tyrosine kinase 3) (FLT-3) (Stem cell tyrosine kinase 1) (STK-1) (CD antigen CD135)	FLT3 CD135 FLK2 STK1	Homo sapiens (Human)	993	FUNCTION: Tyrosine-protein kinase that acts as cell-surface receptor for the cytokine FLT3LG and regulates differentiation, proliferation and survival of hematopoietic progenitor cells and of dendritic cells. Promotes phosphorylation of SHC1 and AKT1, and activation of the downstream effector MTOR. Promotes activation of RAS signaling and phosphorylation of downstream kinases, including MAPK1/ERK…
Q05932	FOLC_HUMAN	reviewed	Folylpolyglutamate synthase, mitochondrial (EC 6.3.2.17) (Folylpoly-gamma-glutamate synthetase) (FPGS) (Tetrahydrofolylpolyglutamate synthase) (Tetrahydrofolate synthase)	FPGS	Homo sapiens (Human)	587	FUNCTION: Catalyzes conversion of folates to polyglutamate derivatives allowing concentration of folate compounds in the cell and the intracellular retention of these cofactors, which are important substrates for most of the folate-dependent enzymes that are involved in one-carbon transfer reactions involved in purine, pyrimidine and amino acid synthesis. Unsubstitued reduced folates are the pref…
P14207	FOLR2_HUMAN	reviewed	Folate receptor beta (FR-beta) (Folate receptor 2) (Folate receptor, fetal/placental) (Placental folate-binding protein) (FBP)	FOLR2	Homo sapiens (Human)	255	FUNCTION: Binds to folate and reduced folic acid derivatives and mediates delivery of 5-methyltetrahydrofolate to the interior of cells.
Q12946	FOXF1_HUMAN	reviewed	Forkhead box protein F1 (Forkhead-related activator 1) (FREAC-1) (Forkhead-related protein FKHL5) (Forkhead-related transcription factor 1)	FOXF1 FKHL5 FREAC1	Homo sapiens (Human)	379	FUNCTION: Probable transcription activator for a number of lung-specific genes.
Q12841	FSTL1_HUMAN	reviewed	Follistatin-related protein 1 (Follistatin-like protein 1)	FSTL1 FRP	Homo sapiens (Human)	308	FUNCTION: May modulate the action of some growth factors on cell proliferation and differentiation. Binds heparin (By similarity).
Q6ZN66	GBP6_HUMAN	reviewed	Guanylate-binding protein 6 (GTP-binding protein 6) (GBP-6) (Guanine nucleotide-binding protein 6)	GBP6	Homo sapiens (Human)	633	FUNCTION: Binds GTP, GDP and GMP (By similarity).
P30793	GCH1_HUMAN	reviewed	GTP cyclohydrolase 1 (EC 3.5.4.16) (GTP cyclohydrolase I) (GTP-CH-I)	GCH1 DYT5 GCH	Homo sapiens (Human)	250	FUNCTION: Positively regulates nitric oxide synthesis in umbilical vein endothelial cells (HUVECs). May be involved in dopamine synthesis. May modify pain sensitivity and persistence. Isoform GCH-1 is the functional enzyme, the potential function of the enzymatically inactive isoforms remains unknown.
Q92820	GGH_HUMAN	reviewed	Gamma-glutamyl hydrolase (EC 3.4.19.9) (Conjugase) (GH) (Gamma-Glu-X carboxypeptidase)	GGH	Homo sapiens (Human)	318	FUNCTION: Hydrolyzes the polyglutamate sidechains of pteroylpolyglutamates. Progressively removes gamma-glutamyl residues from pteroylpoly-gamma-glutamate to yield pteroyl-alpha-glutamate (folic acid) and free glutamate. May play an important role in the bioavailability of dietary pteroylpolyglutamates and in the metabolism of pteroylpolyglutamates and antifolates.
P34896	GLYC_HUMAN	reviewed	Serine hydroxymethyltransferase, cytosolic (SHMT) (EC 2.1.2.1) (Glycine hydroxymethyltransferase) (Serine methylase)	SHMT1	Homo sapiens (Human)	483	FUNCTION: Interconversion of serine and glycine.
Q13255	GRM1_HUMAN	reviewed	Metabotropic glutamate receptor 1 (mGluR1)	GRM1 GPRC1A MGLUR1	Homo sapiens (Human)	1194	FUNCTION: Receptor for glutamate. The activity of this receptor is mediated by a G-protein that activates a phosphatidylinositol-calcium second messenger system. May participate in the central action of glutamate in the CNS, such as long-term potentiation in the hippocampus and long-term depression in the cerebellum.
Q8TAX9	GSDMB_HUMAN	reviewed	Gasdermin-B (Gasdermin-like protein)	GSDMB GSDML PP4052 PRO2521	Homo sapiens (Human)	411	FUNCTION: May play a role as secretory or metabolic product involved in secretory pathway. May also play a role in achieving and maintaining the final differentiation state of epithelial cells.
Q92839	HAS1_HUMAN	reviewed	Hyaluronan synthase 1 (EC 2.4.1.212) (Hyaluronate synthase 1) (Hyaluronic acid synthase 1) (HA synthase 1) (HuHAS1)	HAS1 HAS	Homo sapiens (Human)	578	FUNCTION: Plays a role in hyaluronan/hyaluronic acid (HA) synthesis. Also able to catalyze the synthesis of chito-oligosaccharide depending on the substrate.
Q92819	HAS2_HUMAN	reviewed	Hyaluronan synthase 2 (EC 2.4.1.212) (Hyaluronate synthase 2) (Hyaluronic acid synthase 2) (HA synthase 2)	HAS2	Homo sapiens (Human)	552	FUNCTION: Plays a role in hyaluronan/hyaluronic acid (HA) synthesis.
P13747	HLAE_HUMAN	reviewed	HLA class I histocompatibility antigen, alpha chain E (MHC class I antigen E)	HLA-E HLA-6.2 HLAE	Homo sapiens (Human)	358	FUNCTION: Preferably binds to a peptide derived from the signal sequence of most HLA-A, -B, -C and -G molecules.
P17693	HLAG_HUMAN	reviewed	HLA class I histocompatibility antigen, alpha chain G (HLA G antigen) (MHC class I antigen G)	HLA-G HLA-6.0 HLAG	Homo sapiens (Human)	338	FUNCTION: Involved in the presentation of foreign antigens to the immune system. Plays a role in maternal tolerance of the fetus by mediating protection from the deleterious effects of natural killer cells, cytotoxic T-lymphocytes, macrophages and mononuclear cells.
P83105	HTRA4_HUMAN	reviewed	Probable serine protease HTRA4 (EC 3.4.21.-)	HTRA4	Homo sapiens (Human)	476
Q96F46	I17RA_HUMAN	reviewed	Interleukin-17 receptor A (IL-17 receptor A) (IL-17RA) (CDw217) (CD antigen CD217)	IL17RA IL17R	Homo sapiens (Human)	866	FUNCTION: Receptor for IL17A and IL17F. Binds its IL17A ligand with low affinity, suggesting that additional components are involved in IL17A-induced signaling.
O00221	IKBE_HUMAN	reviewed	NF-kappa-B inhibitor epsilon (NF-kappa-BIE) (I-kappa-B-epsilon) (IkB-E) (IkB-epsilon) (IkappaBepsilon)	NFKBIE IKBE	Homo sapiens (Human)	500	FUNCTION: Inhibits NF-kappa-B by complexing with and trapping it in the cytoplasm. Inhibits DNA-binding of NF-kappa-B p50-p65 and p50-c-Rel complexes.
Q9UBC1	IKBL1_HUMAN	reviewed	NF-kappa-B inhibitor-like protein 1 (Inhibitor of kappa B-like protein) (I-kappa-B-like protein) (IkappaBL) (Nuclear factor of kappa light polypeptide gene enhancer in B-cells inhibitor-like 1)	NFKBIL1 IKBL	Homo sapiens (Human)	381	FUNCTION: May be a negative regulator of NF-kappa-B activation.
Q9UKT9	IKZF3_HUMAN	reviewed	Zinc finger protein Aiolos (Ikaros family zinc finger protein 3)	IKZF3 ZNFN1A3	Homo sapiens (Human)	509	FUNCTION: Transcription factor that plays an important role in the regulation of lymphocyte differentiation. Plays an essential role in regulation of B-cell differentiation, proliferation and maturation to an effector state. Involved in regulating BCL2 expression and controlling apoptosis in T-cells in an IL2-dependent manner.
P22301	IL10_HUMAN	reviewed	Interleukin-10 (IL-10) (Cytokine synthesis inhibitory factor) (CSIF)	IL10	Homo sapiens (Human)	178	FUNCTION: Inhibits the synthesis of a number of cytokines, including IFN-gamma, IL-2, IL-3, TNF and GM-CSF produced by activated macrophages and by helper T-cells.
Q16552	IL17_HUMAN	reviewed	Interleukin-17A (IL-17) (IL-17A) (Cytotoxic T-lymphocyte-associated antigen 8) (CTLA-8)	IL17A CTLA8 IL17	Homo sapiens (Human)	155	FUNCTION: Induces stromal cells to produce proinflammatory and hematopoietic cytokines. Enhances the surface expression of ICAM1/intracellular adhesion molecule 1 in fibroblasts.
P01583	IL1A_HUMAN	reviewed	Interleukin-1 alpha (IL-1 alpha) (Hematopoietin-1)	IL1A IL1F1	Homo sapiens (Human)	271	FUNCTION: Produced by activated macrophages, IL-1 stimulates thymocyte proliferation by inducing IL-2 release, B-cell maturation and proliferation, and fibroblast growth factor activity. IL-1 proteins are involved in the inflammatory response, being identified as endogenous pyrogens, and are reported to stimulate the release of prostaglandin and collagenase from synovial cells.
Q9HBE4	IL21_HUMAN	reviewed	Interleukin-21 (IL-21) (Za11)	IL21	Homo sapiens (Human)	155	FUNCTION: Cytokine with immunoregulatory activity. May promote the transition between innate and adaptive immunity. Induces the production of IgG(1) and IgG(3) in B-cells (By similarity). May play a role in proliferation and maturation of natural killer (NK) cells in synergy with IL15. May regulate proliferation of mature B- and T-cells in response to activating stimuli. In synergy with IL15 and …
Q9NPF7	IL23A_HUMAN	reviewed	Interleukin-23 subunit alpha (IL-23 subunit alpha) (IL-23-A) (Interleukin-23 subunit p19) (IL-23p19)	IL23A SGRF UNQ2498/PRO5798	Homo sapiens (Human)	189	FUNCTION: Associates with IL12B to form the IL-23 interleukin, an heterodimeric cytokine which functions in innate and adaptive immunity. IL-23 may constitute with IL-17 an acute response to infection in peripheral tissues. IL-23 binds to an heterodimeric receptor complex composed of IL12RB1 and IL23R, activates the Jak-Stat signaling cascade, stimulates memory rather than naive T-cells and promo…
P01589	IL2RA_HUMAN	reviewed	Interleukin-2 receptor subunit alpha (IL-2 receptor subunit alpha) (IL-2-RA) (IL-2R subunit alpha) (IL2-RA) (TAC antigen) (p55) (CD antigen CD25)	IL2RA	Homo sapiens (Human)	272	FUNCTION: Receptor for interleukin-2.
P14784	IL2RB_HUMAN	reviewed	Interleukin-2 receptor subunit beta (IL-2 receptor subunit beta) (IL-2R subunit beta) (IL-2RB) (High affinity IL-2 receptor subunit beta) (p70-75) (p75) (CD antigen CD122)	IL2RB	Homo sapiens (Human)	551	FUNCTION: Receptor for interleukin-2. This beta subunit is involved in receptor mediated endocytosis and transduces the mitogenic signals of IL2.
P60568	IL2_HUMAN	reviewed	Interleukin-2 (IL-2) (T-cell growth factor) (TCGF) (Aldesleukin)	IL2	Homo sapiens (Human)	153	FUNCTION: Produced by T-cells in response to antigenic or mitogenic stimulation, this protein is required for T-cell proliferation and other activities crucial to regulation of the immune response. Can stimulate B-cells, monocytes, lymphokine-activated killer cells, natural killer cells, and glioma cells.
P40189	IL6RB_HUMAN	reviewed	Interleukin-6 receptor subunit beta (IL-6 receptor subunit beta) (IL-6R subunit beta) (IL-6R-beta) (IL-6RB) (CDw130) (Interleukin-6 signal transducer) (Membrane glycoprotein 130) (gp130) (Oncostatin-M receptor subunit alpha) (CD antigen CD130)	IL6ST	Homo sapiens (Human)	918	FUNCTION: Signal-transducing molecule. The receptor systems for IL6, LIF, OSM, CNTF, IL11, CTF1 and BSF3 can utilize gp130 for initiating signal transmission. Binds to IL6/IL6R (alpha chain) complex, resulting in the formation of high-affinity IL6 binding sites, and transduces the signal. Does not bind IL6. May have a role in embryonic development (By similarity). The type I OSM receptor is capab…
P05231	IL6_HUMAN	reviewed	Interleukin-6 (IL-6) (B-cell stimulatory factor 2) (BSF-2) (CTL differentiation factor) (CDF) (Hybridoma growth factor) (Interferon beta-2) (IFN-beta-2)	IL6 IFNB2	Homo sapiens (Human)	212	FUNCTION: Cytokine with a wide variety of biological functions. It is a potent inducer of the acute phase response. Plays an essential role in the final differentiation of B-cells into Ig-secreting cells Involved in lymphocyte and monocyte differentiation. It induces myeloma and plasmacytoma growth and induces nerve cells differentiation Acts on B-cells, T-cells, hepatocytes, hematopoietic progen…
Q13568	IRF5_HUMAN	reviewed	Interferon regulatory factor 5 (IRF-5)	IRF5	Homo sapiens (Human)	498
Q02556	IRF8_HUMAN	reviewed	Interferon regulatory factor 8 (IRF-8) (Interferon consensus sequence-binding protein) (H-ICSBP) (ICSBP)	IRF8 ICSBP1	Homo sapiens (Human)	426	FUNCTION: Specifically binds to the upstream regulatory region of type I IFN and IFN-inducible MHC class I genes (the interferon consensus sequence (ICS)). Plays a negative regulatory role in cells of the immune system.
Q9BY32	ITPA_HUMAN	reviewed	Inosine triphosphate pyrophosphatase (ITPase) (Inosine triphosphatase) (EC 3.6.1.19) (Non-canonical purine NTP pyrophosphatase) (Non-standard purine NTP pyrophosphatase) (Nucleoside-triphosphate diphosphatase) (Nucleoside-triphosphate pyrophosphatase) (NTPase) (Putative oncogene protein hlc14-06-p)	ITPA C20orf37 My049 OK/SW-cl.9	Homo sapiens (Human)	194	FUNCTION: Pyrophosphatase that hydrolyzes the non-canonical purine nucleotides inosine triphosphate (ITP), deoxyinosine triphosphate (dITP) as well as 2'-deoxy-N-6-hydroxylaminopurine triposphate (dHAPTP) and xanthosine 5'-triphosphate (XTP) to their respective monophosphate derivatives. The enzyme does not distinguish between the deoxy- and ribose forms. Probably excludes non-canonical purines f…
Q8WYK2	JDP2_HUMAN	reviewed	Jun dimerization protein 2	JDP2	Homo sapiens (Human)	163	FUNCTION: Component of the AP-1 transcription factor that represses transactivation mediated by the Jun family of proteins. Involved in a variety of transcriptional responses associated with AP-1 such as UV-induced apoptosis, cell differentiation, tumorigenesis and antitumogeneris. Can also function as a repressor by recruiting histone deacetylase 3/HDAC3 to the promoter region of JUN. May contro…
Q2LD37	K1109_HUMAN	reviewed	Uncharacterized protein KIAA1109 (Fragile site-associated protein)	KIAA1109 FSA KIAA1371	Homo sapiens (Human)	5005
P17858	K6PL_HUMAN	reviewed	6-phosphofructokinase, liver type (EC 2.7.1.11) (Phosphofructo-1-kinase isozyme B) (PFK-B) (Phosphofructokinase 1) (Phosphohexokinase)	PFKL	Homo sapiens (Human)	780
Q12840	KIF5A_HUMAN	reviewed	Kinesin heavy chain isoform 5A (Kinesin heavy chain neuron-specific 1) (Neuronal kinesin heavy chain) (NKHC)	KIF5A NKHC1	Homo sapiens (Human)	1032	FUNCTION: Microtubule-dependent motor required for slow axonal transport of neurofilament proteins (NFH, NFM and NFL) (By similarity).
P05771	KPCB_HUMAN	reviewed	Protein kinase C beta type (PKC-B) (PKC-beta) (EC 2.7.11.13)	PRKCB PKCB PRKCB1	Homo sapiens (Human)	671	FUNCTION: Calcium-activated, phospholipid- and diacylglycerol (DAG)-dependent serine/threonine-protein kinase involved in various cellular processes such as regulation of the B-cell receptor (BCR) signalosome, oxidative stress-induced apoptosis, androgen receptor-dependent transcription regulation, insulin signaling and endothelial cells proliferation. Plays a key role in B-cell activation by reg…
P24723	KPCL_HUMAN	reviewed	Protein kinase C eta type (EC 2.7.11.13) (PKC-L) (nPKC-eta)	PRKCH PKCL PRKCL	Homo sapiens (Human)	683	FUNCTION: Calcium-independent, phospholipid- and diacylglycerol (DAG)-dependent serine/threonine-protein kinase that is involved in the regulation of cell differentiation in keratinocytes and pre-B cell receptor, mediates regulation of epithelial tight junction integrity and foam cell formation, and is required for glioblastoma proliferation and apoptosis prevention in MCF-7 cells. In keratinocyt…
Q04759	KPCT_HUMAN	reviewed	Protein kinase C theta type (EC 2.7.11.13) (nPKC-theta)	PRKCQ PRKCT	Homo sapiens (Human)	706	FUNCTION: Calcium-independent, phospholipid- and diacylglycerol (DAG)-dependent serine/threonine-protein kinase that mediates non-redundant functions in T-cell receptor (TCR) signaling, including T-cells activation, proliferation, differentiation and survival, by mediating activation of multiple transcription factors such as NF-kappa-B, JUN, NFATC1 and NFATC2. In TCR-CD3/CD28-co-stimulated T-cell…
O14960	LECT2_HUMAN	reviewed	Leukocyte cell-derived chemotaxin-2 (LECT-2) (hLECT2)	LECT2	Homo sapiens (Human)	151	FUNCTION: Has a neutrophil chemotactic activity. Also a positive regulator of chondrocyte proliferation.
P19256	LFA3_HUMAN	reviewed	Lymphocyte function-associated antigen 3 (Ag3) (Surface glycoprotein LFA-3) (CD antigen CD58)	CD58 LFA3	Homo sapiens (Human)	250	FUNCTION: Ligand of the T-lymphocyte CD2 glycoprotein. This interaction is important in mediating thymocyte interactions with thymic epithelial cells, antigen-independent and -dependent interactions of T-lymphocytes with target cells and antigen-presenting cells and the T-lymphocyte rosetting with erythrocytes. In addition, the LFA-3/CD2 interaction may prime response by both the CD2+ and LFA-3+ …
Q1L5Z9	LONF2_HUMAN	reviewed	LON peptidase N-terminal domain and RING finger protein 2 (Neuroblastoma apoptosis-related protease) (RING finger protein 192)	LONRF2 RNF192	Homo sapiens (Human)	754
P08183	MDR1_HUMAN	reviewed	Multidrug resistance protein 1 (EC 3.6.3.44) (ATP-binding cassette sub-family B member 1) (P-glycoprotein 1) (CD antigen CD243)	ABCB1 MDR1 PGY1	Homo sapiens (Human)	1280	FUNCTION: Energy-dependent efflux pump responsible for decreased drug accumulation in multidrug-resistant cells.
Q99707	METH_HUMAN	reviewed	Methionine synthase (EC 2.1.1.13) (5-methyltetrahydrofolate--homocysteine methyltransferase) (Vitamin-B12 dependent methionine synthase) (MS)	MTR	Homo sapiens (Human)	1265	FUNCTION: Catalyzes the transfer of a methyl group from methyl-cobalamin to homocysteine, yielding enzyme-bound cob(I)alamin and methionine. Subsequently, remethylates the cofactor using methyltetrahydrofolate (By similarity).
Q29983	MICA_HUMAN	reviewed	MHC class I polypeptide-related sequence A (MIC-A)	MICA PERB11.1	Homo sapiens (Human)	383	FUNCTION: Seems to have no role in antigen presentation. Acts as a stress-induced self-antigen that is recognized by gamma delta T-cells. Ligand for the KLRK1/NKG2D receptor. Binding to KLRK1 leads to cell lysis.
Q495T6	MMEL1_HUMAN	reviewed	Membrane metallo-endopeptidase-like 1 (EC 3.4.24.11) (Membrane metallo-endopeptidase-like 2) (NEP2(m)) (Neprilysin II) (NEPII) (Neprilysin-2) (NEP2) (NL2) [Cleaved into: Membrane metallo-endopeptidase-like 1, soluble form (Neprilysin-2 secreted) (NEP2(s))]	MMEL1 MELL1 MMEL2 NEP2	Homo sapiens (Human)	779	FUNCTION: Metalloprotease involved in sperm function, possibly by modulating the processes of fertilization and early embryonic development. Degrades a broad variety of small peptides with a preference for peptides shorter than 3 kDa containing neutral bulky aliphatic or aromatic amino acid residues. Shares the same substrate specificiy with MME and cleaves peptides at the same amide bond (By sim…
P09238	MMP10_HUMAN	reviewed	Stromelysin-2 (SL-2) (EC 3.4.24.22) (Matrix metalloproteinase-10) (MMP-10) (Transin-2)	MMP10 STMY2	Homo sapiens (Human)	476	FUNCTION: Can degrade fibronectin, gelatins of type I, III, IV, and V; weakly collagens III, IV, and V. Activates procollagenase.
P24347	MMP11_HUMAN	reviewed	Stromelysin-3 (SL-3) (ST3) (EC 3.4.24.-) (Matrix metalloproteinase-11) (MMP-11)	MMP11 STMY3	Homo sapiens (Human)	488	FUNCTION: May play an important role in the progression of epithelial malignancies.
P39900	MMP12_HUMAN	reviewed	Macrophage metalloelastase (MME) (EC 3.4.24.65) (Macrophage elastase) (ME) (hME) (Matrix metalloproteinase-12) (MMP-12)	MMP12 HME	Homo sapiens (Human)	470	FUNCTION: May be involved in tissue injury and remodeling. Has significant elastolytic activity. Can accept large and small amino acids at the P1' site, but has a preference for leucine. Aromatic or hydrophobic residues are preferred at the P1 site, with small hydrophobic residues (preferably alanine) occupying P3.
P45452	MMP13_HUMAN	reviewed	Collagenase 3 (EC 3.4.24.-) (Matrix metalloproteinase-13) (MMP-13)	MMP13	Homo sapiens (Human)	471	FUNCTION: Degrades collagen type I. Does not act on gelatin or casein. Could have a role in tumoral process.
P50281	MMP14_HUMAN	reviewed	Matrix metalloproteinase-14 (MMP-14) (EC 3.4.24.80) (MMP-X1) (Membrane-type matrix metalloproteinase 1) (MT-MMP 1) (MTMMP1) (Membrane-type-1 matrix metalloproteinase) (MT1-MMP) (MT1MMP)	MMP14	Homo sapiens (Human)	582	FUNCTION: Seems to specifically activate progelatinase A. May thus trigger invasion by tumor cells by activating progelatinase A on the tumor cell surface. May be involved in actin cytoskeleton reorganization by cleaving PTK7.
P51511	MMP15_HUMAN	reviewed	Matrix metalloproteinase-15 (MMP-15) (EC 3.4.24.-) (Membrane-type matrix metalloproteinase 2) (MT-MMP 2) (MTMMP2) (Membrane-type-2 matrix metalloproteinase) (MT2-MMP) (MT2MMP) (SMCP-2)	MMP15	Homo sapiens (Human)	669	FUNCTION: Endopeptidase that degrades various components of the extracellular matrix. May activate progelatinase A.
P51512	MMP16_HUMAN	reviewed	Matrix metalloproteinase-16 (MMP-16) (EC 3.4.24.-) (MMP-X2) (Membrane-type matrix metalloproteinase 3) (MT-MMP 3) (MTMMP3) (Membrane-type-3 matrix metalloproteinase) (MT3-MMP) (MT3MMP)	MMP16 MMPX2	Homo sapiens (Human)	607	FUNCTION: Endopeptidase that degrades various components of the extracellular matrix, such as collagen type III and fibronectin. Activates progelatinase A. Involved in the matrix remodeling of blood vessels. Isoform short cleaves fibronectin and also collagen type III, but at lower rate. It has no effect on type I, II, IV and V collagen. However, upon interaction with CSPG4, it may be involved in…
Q9ULZ9	MMP17_HUMAN	reviewed	Matrix metalloproteinase-17 (MMP-17) (EC 3.4.24.-) (Membrane-type matrix metalloproteinase 4) (MT-MMP 4) (MTMMP4) (Membrane-type-4 matrix metalloproteinase) (MT4-MMP) (MT4MMP)	MMP17 MT4MMP	Homo sapiens (Human)	603	FUNCTION: Endopeptidase that degrades various components of the extracellular matrix, such as fibrin. May be involved in the activation of membrane-bound precursors of growth factors or inflammatory mediators, such as tumor necrosis factor-alpha. May also be involved in tumoral process. Not obvious if able to proteolytically activate progelatinase A. Does not hydrolyze collagen types I, II, III, …
Q99542	MMP19_HUMAN	reviewed	Matrix metalloproteinase-19 (MMP-19) (EC 3.4.24.-) (Matrix metalloproteinase RASI) (Matrix metalloproteinase-18) (MMP-18)	MMP19 MMP18 RASI	Homo sapiens (Human)	508	FUNCTION: Endopeptidase that degrades various components of the extracellular matrix, such as aggrecan and cartilage oligomeric matrix protein (comp), during development, haemostasis and pathological conditions (arthritic disease). May also play a role in neovascularization or angiogenesis. Hydrolyzes collagen type IV, laminin, nidogen, nascin-C isoform, fibronectin, and type I gelatin.
P03956	MMP1_HUMAN	reviewed	Interstitial collagenase (EC 3.4.24.7) (Fibroblast collagenase) (Matrix metalloproteinase-1) (MMP-1) [Cleaved into: 22 kDa interstitial collagenase; 27 kDa interstitial collagenase]	MMP1 CLG	Homo sapiens (Human)	469	FUNCTION: Cleaves collagens of types I, II, and III at one site in the helical domain. Also cleaves collagens of types VII and X. In case of HIV infection, interacts and cleaves the secreted viral Tat protein, leading to a decrease in neuronal Tat's mediated neurotoxicity.
O60882	MMP20_HUMAN	reviewed	Matrix metalloproteinase-20 (MMP-20) (EC 3.4.24.-) (Enamel metalloproteinase) (Enamelysin)	MMP20	Homo sapiens (Human)	483	FUNCTION: Degrades amelogenin, the major protein component of the enamel matrix and two of the macromolecules characterizing the cartilage extracellular matrix: aggrecan and the cartilage oligomeric matrix protein (COMP). May play a central role in tooth enamel formation.
O75900	MMP23_HUMAN	reviewed	Matrix metalloproteinase-23 (MMP-23) (EC 3.4.24.-) (Femalysin) (MIFR-1) (Matrix metalloproteinase-21) (MMP-21) (Matrix metalloproteinase-22) (MMP-22) [Cleaved into: Matrix metalloproteinase-23, soluble form]	MMP23A MMP21; MMP23B MMP21 MMP22	Homo sapiens (Human)	390	FUNCTION: Protease. May regulate the surface expression of some potassum channels by retaining them in the endoplasmic reticulum (By similarity).
Q9Y5R2	MMP24_HUMAN	reviewed	Matrix metalloproteinase-24 (MMP-24) (EC 3.4.24.-) (Membrane-type matrix metalloproteinase 5) (MT-MMP 5) (MTMMP5) (Membrane-type-5 matrix metalloproteinase) (MT5-MMP) (MT5MMP) [Cleaved into: Processed matrix metalloproteinase-24]	MMP24 MT5MMP	Homo sapiens (Human)	645	FUNCTION: Activates progelatinase A. May also be a proteoglycanase involved in degradation of proteoglycans, such as dermatan sulfate and chondroitin sulfate proteoglycans. Cleaves partially fibronectin, but not collagen type I, nor laminin (By similarity).
Q9NPA2	MMP25_HUMAN	reviewed	Matrix metalloproteinase-25 (MMP-25) (EC 3.4.24.-) (Leukolysin) (Membrane-type matrix metalloproteinase 6) (MT-MMP 6) (MTMMP6) (Membrane-type-6 matrix metalloproteinase) (MT6-MMP) (MT6MMP)	MMP25 MMP20 MMPL1 MT6MMP	Homo sapiens (Human)	562	FUNCTION: May activate progelatinase A.
Q9NRE1	MMP26_HUMAN	reviewed	Matrix metalloproteinase-26 (MMP-26) (EC 3.4.24.-) (Endometase) (Matrilysin-2)	MMP26	Homo sapiens (Human)	261	FUNCTION: May hydrolyze collagen type IV, fibronectin, fibrinogen, beta-casein, type I gelatin and alpha-1 proteinase inhibitor. Is also able to activates progelatinase B.
Q9H306	MMP27_HUMAN	reviewed	Matrix metalloproteinase-27 (MMP-27) (EC 3.4.24.-)	MMP27 UNQ2503/PRO5992	Homo sapiens (Human)	513	FUNCTION: Matrix metalloproteinases degrade protein components of the extracellular matrix such as fibronectin, laminin, gelatins and/or collagens (By similarity).
P08253	MMP2_HUMAN	reviewed	72 kDa type IV collagenase (EC 3.4.24.24) (72 kDa gelatinase) (Gelatinase A) (Matrix metalloproteinase-2) (MMP-2) (TBE-1) [Cleaved into: PEX]	MMP2 CLG4A	Homo sapiens (Human)	660	FUNCTION: Ubiquitinous metalloproteinase that is involved in diverse functions such as remodeling of the vasculature, angiogenesis, tissue repair, tumor invasion, inflammation, and atherosclerotic plaque rupture. As well as degrading extracellular matrix proteins, can also act on several nonmatrix proteins such as big endothelial 1 and beta-type CGRP promoting vasoconstriction. Also cleaves KISS …
P08254	MMP3_HUMAN	reviewed	Stromelysin-1 (SL-1) (EC 3.4.24.17) (Matrix metalloproteinase-3) (MMP-3) (Transin-1)	MMP3 STMY1	Homo sapiens (Human)	477	FUNCTION: Can degrade fibronectin, laminin, gelatins of type I, III, IV, and V; collagens III, IV, X, and IX, and cartilage proteoglycans. Activates procollagenase.
P09237	MMP7_HUMAN	reviewed	Matrilysin (EC 3.4.24.23) (Matrin) (Matrix metalloproteinase-7) (MMP-7) (Pump-1 protease) (Uterine metalloproteinase)	MMP7 MPSL1 PUMP1	Homo sapiens (Human)	267	FUNCTION: Degrades casein, gelatins of types I, III, IV, and V, and fibronectin. Activates procollagenase.
P22894	MMP8_HUMAN	reviewed	Neutrophil collagenase (EC 3.4.24.34) (Matrix metalloproteinase-8) (MMP-8) (PMNL collagenase) (PMNL-CL)	MMP8 CLG1	Homo sapiens (Human)	467	FUNCTION: Can degrade fibrillar type I, II, and III collagens.
P14780	MMP9_HUMAN	reviewed	Matrix metalloproteinase-9 (MMP-9) (EC 3.4.24.35) (92 kDa gelatinase) (92 kDa type IV collagenase) (Gelatinase B) (GELB) [Cleaved into: 67 kDa matrix metalloproteinase-9; 82 kDa matrix metalloproteinase-9]	MMP9 CLG4B	Homo sapiens (Human)	707	FUNCTION: May play an essential role in local proteolysis of the extracellular matrix and in leukocyte migration. Could play a role in bone osteoclastic resorption. Cleaves KiSS1 at a Gly-|-Leu bond. Cleaves type IV and type V collagen into large C-terminal three quarter fragments and shorter N-terminal one quarter fragments. Degrades fibronectin but not laminin or Pz-peptide.
Q86TA1	MOB3B_HUMAN	reviewed	MOB kinase activator 3B (Mob1 homolog 2b) (Mps one binder kinase activator-like 2B)	MOB3B MOBKL2B	Homo sapiens (Human)	216	FUNCTION: May regulate the activity of kinases (By similarity).
Q92887	MRP2_HUMAN	reviewed	Canalicular multispecific organic anion transporter 1 (ATP-binding cassette sub-family C member 2) (Canalicular multidrug resistance protein) (Multidrug resistance-associated protein 2)	ABCC2 CMOAT CMOAT1 CMRP MRP2	Homo sapiens (Human)	1545	FUNCTION: Mediates hepatobiliary excretion of numerous organic anions. May function as a cellular cisplatin transporter.
P20585	MSH3_HUMAN	reviewed	DNA mismatch repair protein Msh3 (hMSH3) (Divergent upstream protein) (DUP) (Mismatch repair protein 1) (MRP1)	MSH3 DUC1 DUG	Homo sapiens (Human)	1137	FUNCTION: Component of the post-replicative DNA mismatch repair system (MMR). Heterodimerizes with MSH2 to form MutS beta which binds to DNA mismatches thereby initiating DNA repair. When bound, the MutS beta heterodimer bends the DNA helix and shields approximately 20 base pairs. MutS beta recognizes large insertion-deletion loops (IDL) up to 13 nucleotides long. After mismatch binding, forms a …
P42898	MTHR_HUMAN	reviewed	Methylenetetrahydrofolate reductase (EC 1.5.1.20)	MTHFR	Homo sapiens (Human)	656	FUNCTION: Catalyzes the conversion of 5,10-methylenetetrahydrofolate to 5-methyltetrahydrofolate, a co-substrate for homocysteine remethylation to methionine.
Q9UBK8	MTRR_HUMAN	reviewed	Methionine synthase reductase (MSR) (EC 1.16.1.8)	MTRR	Homo sapiens (Human)	725	FUNCTION: Involved in the reductive regeneration of cob(I)alamin cofactor required for the maintenance of methionine synthase in a functional state.
P14598	NCF1_HUMAN	reviewed	Neutrophil cytosol factor 1 (NCF-1) (47 kDa autosomal chronic granulomatous disease protein) (47 kDa neutrophil oxidase factor) (NCF-47K) (Neutrophil NADPH oxidase factor 1) (Nox organizer 2) (Nox-organizing protein 2) (SH3 and PX domain-containing protein 1A) (p47-phox)	NCF1 NOXO2 SH3PXD1A	Homo sapiens (Human)	390	FUNCTION: NCF2, NCF1, and a membrane bound cytochrome b558 are required for activation of the latent NADPH oxidase (necessary for superoxide production).
Q9ULJ8	NEB1_HUMAN	reviewed	Neurabin-1 (Neurabin-I) (Neural tissue-specific F-actin-binding protein I) (Protein phosphatase 1 regulatory subunit 9A)	PPP1R9A KIAA1222	Homo sapiens (Human)	1098	FUNCTION: Binds to actin filaments (F-actin) and shows cross-linking activity. Binds along the sides of the F-actin. May be involved in neurite formation. Inhibits protein phosphatase 1-alpha activity (By similarity).
Q99466	NOTC4_HUMAN	reviewed	Neurogenic locus notch homolog protein 4 (Notch 4) (hNotch4) [Cleaved into: Notch 4 extracellular truncation; Notch 4 intracellular domain]	NOTCH4 INT3	Homo sapiens (Human)	2003	FUNCTION: Functions as a receptor for membrane-bound ligands Jagged1, Jagged2 and Delta1 to regulate cell-fate determination. Upon ligand activation through the released notch intracellular domain (NICD) it forms a transcriptional activator complex with RBPJ/RBPSUH and activates genes of the enhancer of split locus. Affects the implementation of differentiation, proliferation and apoptotic progra…
P43354	NR4A2_HUMAN	reviewed	Nuclear receptor subfamily 4 group A member 2 (Immediate-early response protein NOT) (Orphan nuclear receptor NURR1) (Transcriptionally-inducible nuclear receptor)	NR4A2 NOT NURR1 TINUR	Homo sapiens (Human)	598	FUNCTION: Transcriptional regulator which is important for the differentiation and maintenance of meso-diencephalic dopaminergic (mdDA) neurons during development. It is crucial for expression of a set of genes such as SLC6A3, SLC18A2, TH and DRD2 which are essential for development of mdDA neurons (By similarity).
P49279	NRAM1_HUMAN	reviewed	Natural resistance-associated macrophage protein 1 (NRAMP 1)	SLC11A1 LSH NRAMP NRAMP1	Homo sapiens (Human)	550	FUNCTION: Divalent transition metal (iron and manganese) transporter involved in iron metabolism and host resistance to certain pathogens. Macrophage-specific membrane transport function. Controls natural resistance to infection with intracellular parasites. Pathogen resistance involves sequestration of Fe(2+) and Mn(2+), cofactors of both prokaryotic and eukaryotic catalases and superoxide dismu…
Q7RTU3	OLIG3_HUMAN	reviewed	Oligodendrocyte transcription factor 3 (Oligo3) (Class B basic helix-loop-helix protein 7) (bHLHb7) (Class E basic helix-loop-helix protein 20) (bHLHe20)	OLIG3 BHLHB7 BHLHE20	Homo sapiens (Human)	272	FUNCTION: May determine the distinct specification program of class A neurons in the dorsal part of the spinal cord and suppress specification of class B neurons.
O15460	P4HA2_HUMAN	reviewed	Prolyl 4-hydroxylase subunit alpha-2 (4-PH alpha-2) (EC 1.14.11.2) (Procollagen-proline,2-oxoglutarate-4-dioxygenase subunit alpha-2)	P4HA2 UNQ290/PRO330	Homo sapiens (Human)	535	FUNCTION: Catalyzes the post-translational formation of 4-hydroxyproline in -Xaa-Pro-Gly- sequences in collagens and other proteins.
Q9UM07	PADI4_HUMAN	reviewed	Protein-arginine deiminase type-4 (EC 3.5.3.15) (HL-60 PAD) (Peptidylarginine deiminase IV) (Protein-arginine deiminase type IV)	PADI4 PADI5 PDI5	Homo sapiens (Human)	663	FUNCTION: Catalyzes the citrullination/deimination of arginine residues of proteins. Citrullinates histone H3 at 'Arg-8' and/or 'Arg-17' and histone H4 at 'Arg-3', which prevents their methylation by CARM1 and HRMT1L2/PRMT1 and represses transcription. Citrullinates EP300/P300 at 'Arg-2142', which favors its interaction with NCOA2/GRIP1.
O00408	PDE2A_HUMAN	reviewed	cGMP-dependent 3',5'-cyclic phosphodiesterase (EC 3.1.4.17) (Cyclic GMP-stimulated phosphodiesterase) (CGS-PDE) (cGSPDE)	PDE2A	Homo sapiens (Human)	941	FUNCTION: Cyclic nucleotide phosphodiesterase with a dual-specificity for the second messengers cAMP and cGMP, which are key regulators of many important physiological processes.
Q75T13	PGAP1_HUMAN	reviewed	GPI inositol-deacylase (EC 3.1.-.-) (Post-GPI attachment to proteins factor 1) (hPGAP1)	PGAP1 UNQ3024/PRO9822	Homo sapiens (Human)	922	FUNCTION: Involved in inositol deacylation of GPI-anchored proteins. GPI inositol deacylation may important for efficient transport of GPI-anchored proteins from the endoplasmic reticulum to the Golgi (By similarity).
P35354	PGH2_HUMAN	reviewed	Prostaglandin G/H synthase 2 (EC 1.14.99.1) (Cyclooxygenase-2) (COX-2) (PHS II) (Prostaglandin H2 synthase 2) (PGH synthase 2) (PGHS-2) (Prostaglandin-endoperoxide synthase 2)	PTGS2 COX2	Homo sapiens (Human)	604	FUNCTION: Mediates the formation of prostaglandins from arachidonate. May have a role as a major mediator of inflammation and/or a role for prostanoid signaling in activity-dependent plasticity.
Q5T6S3	PHF19_HUMAN	reviewed	PHD finger protein 19 (Polycomb-like protein 3) (hPCL3)	PHF19 PCL3	Homo sapiens (Human)	580	FUNCTION: Acts as a transcritpional repressor. Isoform 1 and isoform 2 inhibit transcription from an HSV-tk promoter.
Q9UMS5	PHTF1_HUMAN	reviewed	Putative homeodomain transcription factor 1	PHTF1 PHTF	Homo sapiens (Human)	762	FUNCTION: May play a role in transcription regulation.
Q8TBX8	PI42C_HUMAN	reviewed	Phosphatidylinositol 5-phosphate 4-kinase type-2 gamma (EC 2.7.1.149) (Phosphatidylinositol 5-phosphate 4-kinase type II gamma) (PI(5)P 4-kinase type II gamma) (PIP4KII-gamma)	PIP4K2C PIP5K2C	Homo sapiens (Human)	421	FUNCTION: May play an important role in the production of Phosphatidylinositol bisphosphate (PIP2), in the endoplasmic reticulum (By similarity).
Q7Z443	PK1L3_HUMAN	reviewed	Polycystic kidney disease protein 1-like 3 (PC1-like 3 protein) (Polycystin-1L3)	PKD1L3	Homo sapiens (Human)	1732	FUNCTION: May function as an ion-channel regulator. May function with PKD2L1 as heteromeric taste channels (By similarity).
Q96BZ4	PLD4_HUMAN	reviewed	Phospholipase D4 (PLD 4) (EC 3.1.4.4) (Choline phosphatase 4) (Phosphatidylcholine-hydrolyzing phospholipase D4)	PLD4 C14orf175 UNQ2488/PRO5775	Homo sapiens (Human)	506
Q03052	PO3F1_HUMAN	reviewed	POU domain, class 3, transcription factor 1 (Octamer-binding protein 6) (Oct-6) (Octamer-binding transcription factor 6) (OTF-6) (POU domain transcription factor SCIP)	POU3F1 OCT6 OTF6	Homo sapiens (Human)	451	FUNCTION: Transcription factor that binds to the octamer motif (5'-ATTTGCAT-3'). Thought to be involved in early embryogenesis and neurogenesis.
P27169	PON1_HUMAN	reviewed	Serum paraoxonase/arylesterase 1 (PON 1) (EC 3.1.1.2) (EC 3.1.1.81) (EC 3.1.8.1) (Aromatic esterase 1) (A-esterase 1) (K-45) (Serum aryldialkylphosphatase 1)	PON1 PON	Homo sapiens (Human)	355	FUNCTION: Hydrolyzes the toxic metabolites of a variety of organophosphorus insecticides. Capable of hydrolyzing a broad spectrum of organophosphate substrates and lactones, and a number of aromatic carboxylic acid esters. Mediates an enzymatic protection of low density lipoproteins against oxidative modification and the consequent series of events leading to atheroma formation.
P48634	PRC2A_HUMAN	reviewed	Protein PRRC2A (HLA-B-associated transcript 2) (Large proline-rich protein BAT2) (Proline-rich and coiled-coil-containing protein 2A) (Protein G2)	PRRC2A BAT2 G2	Homo sapiens (Human)	2157	FUNCTION: May play a role in the regulation of pre-mRNA splicing.
O75626	PRDM1_HUMAN	reviewed	PR domain zinc finger protein 1 (BLIMP-1) (Beta-interferon gene positive regulatory domain I-binding factor) (PR domain-containing protein 1) (Positive regulatory domain I-binding factor 1) (PRDI-BF1) (PRDI-binding factor 1)	PRDM1 BLIMP1	Homo sapiens (Human)	825	FUNCTION: Transcriptional repressor that binds specifically to the PRDI element in the promoter of the beta-interferon gene. Drives the maturation of B-lymphocytes into Ig secreting cells.
O14684	PTGES_HUMAN	reviewed	Prostaglandin E synthase (EC 5.3.99.3) (Microsomal glutathione S-transferase 1-like 1) (MGST1-L1) (Microsomal prostaglandin E synthase 1) (MPGES-1) (p53-induced gene 12 protein)	PTGES MGST1L1 MPGES1 PGES PIG12	Homo sapiens (Human)	152	FUNCTION: Catalyzes the oxidoreduction of prostaglandin endoperoxide H2 (PGH2) to prostaglandin E2 (PGE2).
Q9Y2R2	PTN22_HUMAN	reviewed	Tyrosine-protein phosphatase non-receptor type 22 (EC 3.1.3.48) (Hematopoietic cell protein-tyrosine phosphatase 70Z-PEP) (Lymphoid phosphatase) (LyP) (PEST-domain phosphatase) (PEP)	PTPN22 PTPN8	Homo sapiens (Human)	807	FUNCTION: Seems to act on Cbl. May play a role in regulating the function of Cbl and its associated protein kinases. Acts as negative regulator of T-cell receptor (TCR) signaling. Dephosphorylates and inactivates the SRC family kinases.
P17706	PTN2_HUMAN	reviewed	Tyrosine-protein phosphatase non-receptor type 2 (EC 3.1.3.48) (T-cell protein-tyrosine phosphatase) (TCPTP)	PTPN2 PTPT	Homo sapiens (Human)	415
P08575	PTPRC_HUMAN	reviewed	Receptor-type tyrosine-protein phosphatase C (EC 3.1.3.48) (Leukocyte common antigen) (L-CA) (T200) (CD antigen CD45)	PTPRC CD45	Homo sapiens (Human)	1304	FUNCTION: Protein tyrosine-protein phosphatase required for T-cell activation through the antigen receptor. Acts as a positive regulator of T-cell coactivation upon binding to DPP4. The first PTPase domain has enzymatic activity, while the second one seems to affect the substrate specificity of the first one. Upon T-cell activation, recruits and dephosphorylates SKAP1 and FYN. Dephosphorylates LY…
P31939	PUR9_HUMAN	reviewed	Bifunctional purine biosynthesis protein PURH [Includes: Phosphoribosylaminoimidazolecarboxamide formyltransferase (EC 2.1.2.3) (5-aminoimidazole-4-carboxamide ribonucleotide formyltransferase) (AICAR transformylase); IMP cyclohydrolase (EC 3.5.4.10) (ATIC) (IMP synthase) (Inosinicase)]	ATIC PURH OK/SW-cl.86	Homo sapiens (Human)	592	FUNCTION: Bifunctional enzyme that catalyzes 2 steps in purine biosynthesis.
Q7Z7A4	PXK_HUMAN	reviewed	PX domain-containing protein kinase-like protein (Modulator of Na,K-ATPase) (MONaKA)	PXK	Homo sapiens (Human)	578	FUNCTION: Binds to and modulates brain Na,K-ATPase subunits ATP1B1 and ATP1B3 and may thereby participate in the regulation of electrical excitability and synaptic transmission. May not display kinase activity.
Q02127	PYRD_HUMAN	reviewed	Dihydroorotate dehydrogenase (quinone), mitochondrial (DHOdehase) (EC 1.3.5.2) (Dihydroorotate oxidase)	DHODH	Homo sapiens (Human)	395	FUNCTION: Catalyzes the conversion of dihydroorotate to orotate with quinone as electron acceptor.
P01111	RASN_HUMAN	reviewed	GTPase NRas (Transforming protein N-Ras)	NRAS HRAS1	Homo sapiens (Human)	189	FUNCTION: Ras proteins bind GDP/GTP and possess intrinsic GTPase activity.
Q04864	REL_HUMAN	reviewed	Proto-oncogene c-Rel	REL	Homo sapiens (Human)	619	FUNCTION: Proto-oncogene that may play a role in differentiation and lymphopoiesis. NF-kappa-B is a pleiotropic transcription factor which is present in almost all cell types and is involved in many biological processed such as inflammation, immunity, differentiation, cell growth, tumorigenesis and apoptosis. NF-kappa-B is a homo- or heterodimeric complex formed by the Rel-like domain-containing …
P05386	RLA1_HUMAN	reviewed	60S acidic ribosomal protein P1	RPLP1 RRP1	Homo sapiens (Human)	114	FUNCTION: Plays an important role in the elongation step of protein synthesis.
Q8N6D2	RN182_HUMAN	reviewed	E3 ubiquitin-protein ligase RNF182 (EC 6.3.2.-) (RING finger protein 182)	RNF182	Homo sapiens (Human)	247	FUNCTION: E3 ubiquitin-protein ligase that mediates the ubiquitination of ATP6V0C and targets it to degradation via the ubiquitin-proteasome pathway.
Q9HB90	RRAGC_HUMAN	reviewed	Ras-related GTP-binding protein C (Rag C) (RagC) (GTPase-interacting protein 2) (TIB929)	RRAGC	Homo sapiens (Human)	399	FUNCTION: Has guanine nucleotide-binding activity but weak intrinsic GTPase activity. Probably required for the amino acid-induced relocalization of mTORC1 to the lysosomes and its subsequent activation by the GTPase RHEB. This is a crucial step in the activation of the TOR signaling cascade by amino acids.
Q5VWQ0	RSBN1_HUMAN	reviewed	Round spermatid basic protein 1	RSBN1	Homo sapiens (Human)	802
P41440	S19A1_HUMAN	reviewed	Folate transporter 1 (FOLT) (Intestinal folate carrier 1) (IFC-1) (Placental folate transporter) (Reduced folate carrier protein) (RFC) (Solute carrier family 19 member 1)	SLC19A1 FLOT1 RFC1	Homo sapiens (Human)	591	FUNCTION: Transporter for the intake of folate. Uptake of folate in human placental choriocarcinoma cells occurs by a novel mechanism called potocytosis which functionally couples three components, namely the folate receptor, the folate transporter, and a V-type H(+)-pump.
Q9H015	S22A4_HUMAN	reviewed	Solute carrier family 22 member 4 (Ergothioneine transporter) (ET transporter) (Organic cation/carnitine transporter 1)	SLC22A4 ETT OCTN1 UT2H	Homo sapiens (Human)	551	FUNCTION: Sodium-ion dependent, low affinity carnitine transporter. Probably transports one sodium ion with one molecule of carnitine. Also transports organic cations such as tetraethylammonium (TEA) without the involvement of sodium. Relative uptake activity ratio of carnitine to TEA is 1.78. A key substrate of this transporter seems to be ergothioneine (ET).
P02735	SAA_HUMAN	reviewed	Serum amyloid A protein (SAA) [Cleaved into: Amyloid protein A (Amyloid fibril protein AA); Serum amyloid protein A(2-104); Serum amyloid protein A(3-104); Serum amyloid protein A(2-103); Serum amyloid protein A(2-102); Serum amyloid protein A(4-101)]	SAA1; SAA2	Homo sapiens (Human)	122	FUNCTION: Major acute phase reactant. Apolipoprotein of the HDL complex.
Q9BXA9	SALL3_HUMAN	reviewed	Sal-like protein 3 (Zinc finger protein 796) (Zinc finger protein SALL3) (hSALL3)	SALL3 ZNF796	Homo sapiens (Human)	1300	FUNCTION: Probable transcription factor.
P50454	SERPH_HUMAN	reviewed	Serpin H1 (47 kDa heat shock protein) (Arsenic-transactivated protein 3) (AsTP3) (Cell proliferation-inducing gene 14 protein) (Collagen-binding protein) (Colligin) (Rheumatoid arthritis-related antigen RA-A47)	SERPINH1 CBP1 CBP2 HSP47 SERPINH2 PIG14	Homo sapiens (Human)	418	FUNCTION: Binds specifically to collagen. Could be involved as a chaperone in the biosynthetic pathway of collagen.
Q9UQQ2	SH2B3_HUMAN	reviewed	SH2B adapter protein 3 (Lymphocyte adapter protein) (Lymphocyte-specific adapter protein Lnk) (Signal transduction protein Lnk)	SH2B3 LNK	Homo sapiens (Human)	575	FUNCTION: Links T-cell receptor activation signal to phospholipase C-gamma-1, GRB2 and phosphatidylinositol 3-kinase (By similarity).
P03973	SLPI_HUMAN	reviewed	Antileukoproteinase (ALP) (BLPI) (HUSI-1) (Mucus proteinase inhibitor) (MPI) (Protease inhibitor WAP4) (Secretory leukocyte protease inhibitor) (Seminal proteinase inhibitor) (WAP four-disulfide core domain protein 4)	SLPI WAP4 WFDC4	Homo sapiens (Human)	132	FUNCTION: Acid-stable proteinase inhibitor with strong affinities for trypsin, chymotrypsin, elastase, and cathepsin G. May prevent elastase-mediated damage to oral and possibly other mucosal tissues.
Q8TEV9	SMCR8_HUMAN	reviewed	Smith-Magenis syndrome chromosomal region candidate gene 8 protein	SMCR8	Homo sapiens (Human)	937
Q7Z698	SPRE2_HUMAN	reviewed	Sprouty-related, EVH1 domain-containing protein 2 (Spred-2)	SPRED2	Homo sapiens (Human)	418	FUNCTION: Tyrosine kinase substrate that inhibits growth-factor-mediated activation of MAP kinase.
Q14765	STAT4_HUMAN	reviewed	Signal transducer and activator of transcription 4	STAT4	Homo sapiens (Human)	748	FUNCTION: Carries out a dual function: signal transduction and activation of transcription. Involved in IL12 signaling.
Q06330	SUH_HUMAN	reviewed	Recombining binding protein suppressor of hairless (CBF-1) (J kappa-recombination signal-binding protein) (RBP-J kappa) (RBP-J) (RBP-JK) (Renal carcinoma antigen NY-REN-30)	RBPJ IGKJRB IGKJRB1 RBPJK RBPSUH	Homo sapiens (Human)	500	FUNCTION: Transcriptional regulator that plays a central role in Notch signaling, a signaling pathway involved in cell-cell communication that regulates a broad spectrum of cell-fate determinations. Acts as a transcriptional repressor when it is not associated with Notch proteins. When associated with some NICD product of Notch proteins (Notch intracellular domain), it acts as a transcriptional a…
O00206	TLR4_HUMAN	reviewed	Toll-like receptor 4 (hToll) (CD antigen CD284)	TLR4	Homo sapiens (Human)	839	FUNCTION: Cooperates with LY96 and CD14 to mediate the innate immune response to bacterial lipopolysaccharide (LPS). Acts via MYD88, TIRAP and TRAF6, leading to NF-kappa-B activation, cytokine secretion and the inflammatory response. Also involved in LPS-independent inflammatory responses triggered by Ni(2+). These responses require non-conserved histidines and are, therefore, species-specific.
Q86X19	TMM17_HUMAN	reviewed	Transmembrane protein 17	TMEM17	Homo sapiens (Human)	198	FUNCTION: Transmembrane component of the tectonic-like complex, a complex localized at the transition zone of primary cilia and acting as a barrier that prevents diffusion of transmembrane proteins between the cilia and plasma membranes. Required for ciliogenesis and sonic hedgehog/SHH signaling (By similarity).
P21580	TNAP3_HUMAN	reviewed	Tumor necrosis factor alpha-induced protein 3 (TNF alpha-induced protein 3) (EC 3.4.19.12) (EC 6.3.2.-) (OTU domain-containing protein 7C) (Putative DNA-binding protein A20) (Zinc finger protein A20)	TNFAIP3 OTUD7C	Homo sapiens (Human)	790	FUNCTION: Ubiquitin-editing enzyme that contains both ubiquitin ligase and deubiquitinase activities. Essential component of a ubiquitin-editing protein complex, comprising also RNF11, ITCH and TAX1BP1, that ensures the transient nature of inflammatory signaling pathways. Upon TNF stimulation, deubiquitinates 'Lys-63'-polyubiquitin chains on RIPK1 and catalyzes the formation of 'Lys-48'-polyubiqu…
P01375	TNFA_HUMAN	reviewed	Tumor necrosis factor (Cachectin) (TNF-alpha) (Tumor necrosis factor ligand superfamily member 2) (TNF-a) [Cleaved into: Tumor necrosis factor, membrane form (N-terminal fragment) (NTF); Intracellular domain 1 (ICD1); Intracellular domain 2 (ICD2); C-domain 1; C-domain 2; Tumor necrosis factor, soluble form]	TNF TNFA TNFSF2	Homo sapiens (Human)	233	FUNCTION: Cytokine that binds to TNFRSF1A/TNFR1 and TNFRSF1B/TNFBR. It is mainly secreted by macrophages and can induce cell death of certain tumor cell lines. It is potent pyrogen causing fever by direct action or by stimulation of interleukin-1 secretion and is implicated in the induction of cachexia, Under certain conditions it can stimulate cell proliferation and induce cell differentiation.;…
P01374	TNFB_HUMAN	reviewed	Lymphotoxin-alpha (LT-alpha) (TNF-beta) (Tumor necrosis factor ligand superfamily member 1)	LTA TNFB TNFSF1	Homo sapiens (Human)	205	FUNCTION: Cytokine that in its homotrimeric form binds to TNFRSF1A/TNFR1, TNFRSF1B/TNFBR and TNFRSF14/HVEM. In its heterotrimeric form with LTB binds to TNFRSF3/LTBR. Lymphotoxin is produced by lymphocytes and cytotoxic for a wide range of tumor cells in vitro and in vivo.
Q15025	TNIP1_HUMAN	reviewed	TNFAIP3-interacting protein 1 (HIV-1 Nef-interacting protein) (Nef-associated factor 1) (Naf1) (Nip40-1) (Virion-associated nuclear shuttling protein) (VAN) (hVAN)	TNIP1 KIAA0113 NAF1	Homo sapiens (Human)	636	FUNCTION: Interacts with zinc finger protein A20/TNFAIP3 and inhibits TNF-induced NF-kappa-B-dependent gene expression by interfering with an RIP- or TRAF2-mediated transactivation signal (By similarity). Increases cell surface CD4(T4) antigen expression. Interacts with HIV-1 matrix protein and is packaged into virions and overexpression can inhibit viral replication. May regulate matrix nuclear …
Q9Y5L0	TNPO3_HUMAN	reviewed	Transportin-3 (Importin-12) (Imp12) (Transportin-SR) (TRN-SR)	TNPO3 IPO12	Homo sapiens (Human)	923	FUNCTION: Seems to function in nuclear protein import as nuclear transport receptor. In vitro, mediates the nuclear import of splicing factor SR proteins RBM4, SFRS1 and SFRS2, by recognizing phosphorylated RS domains.
Q92956	TNR14_HUMAN	reviewed	Tumor necrosis factor receptor superfamily member 14 (Herpes virus entry mediator A) (Herpesvirus entry mediator A) (HveA) (Tumor necrosis factor receptor-like 2) (TR2) (CD antigen CD270)	TNFRSF14 HVEA HVEM UNQ329/PRO509	Homo sapiens (Human)	283	FUNCTION: Receptor for BTLA. Receptor for TNFSF14/LIGHT and homotrimeric TNFSF1/lymphotoxin-alpha. Involved in lymphocyte activation. Plays an important role in HSV pathogenesis because it enhanced the entry of several wild-type HSV strains of both serotypes into CHO cells, and mediated HSV entry into activated human T-cells.
P25942	TNR5_HUMAN	reviewed	Tumor necrosis factor receptor superfamily member 5 (B-cell surface antigen CD40) (Bp50) (CD40L receptor) (CDw40) (CD antigen CD40)	CD40 TNFRSF5	Homo sapiens (Human)	277	FUNCTION: Receptor for TNFSF5/CD40LG.
Q13077	TRAF1_HUMAN	reviewed	TNF receptor-associated factor 1 (Epstein-Barr virus-induced protein 6)	TRAF1 EBI6	Homo sapiens (Human)	416	FUNCTION: Adapter molecule that regulates the activation of NF-kappa-B and JNK. Plays a role in the regulation of cell survival and apoptosis. The heterotrimer formed by TRAF1 and TRAF2 is part of a E3 ubiquitin-protein ligase complex that promotes ubiquitination of target proteins, such as MAP3K14. The TRAF1/TRAF2 complex recruits the antiapoptotic E3 protein-ubiquitin ligases BIRC2 and BIRC3 to…
Q9UKU6	TRHDE_HUMAN	reviewed	Thyrotropin-releasing hormone-degrading ectoenzyme (TRH-DE) (TRH-degrading ectoenzyme) (EC 3.4.19.6) (Pyroglutamyl-peptidase II) (PAP-II) (TRH-specific aminopeptidase) (Thyroliberinase)	TRHDE UNQ2507/PRO5995	Homo sapiens (Human)	1024	FUNCTION: Specific inactivation of TRH after its release.
P98066	TSG6_HUMAN	reviewed	Tumor necrosis factor-inducible gene 6 protein (Hyaluronate-binding protein) (TNF-stimulated gene 6 protein) (TSG-6) (Tumor necrosis factor alpha-induced protein 6) (TNF alpha-induced protein 6)	TNFAIP6 TSG6	Homo sapiens (Human)	277	FUNCTION: Possibly involved in cell-cell and cell-matrix interactions during inflammation and tumorigenesis.
P04818	TYSY_HUMAN	reviewed	Thymidylate synthase (TS) (TSase) (EC 2.1.1.45)	TYMS TS OK/SW-cl.29	Homo sapiens (Human)	313	FUNCTION: Contributes to the de novo mitochondrial thymidylate biosynthesis pathway.
P57075	UBS3A_HUMAN	reviewed	Ubiquitin-associated and SH3 domain-containing protein A (Cbl-interacting protein 4) (CLIP4) (Suppressor of T-cell receptor signaling 2) (STS-2) (T-cell ubiquitin ligand 1) (TULA-1)	UBASH3A STS2	Homo sapiens (Human)	661	FUNCTION: Interferes with CBL-mediated down-regulation and degradation of receptor-type tyrosine kinases. Promotes accumulation of activated target receptors, such as T-cell receptors, EGFR and PDGFRB, on the cell surface. Exhibits negligigle protein tyrosine phosphatase activity at neutral pH. May act as a dominant-negative regulator of UBASH3B-dependent dephosphorylation. May inhibit dynamin-de…
P19320	VCAM1_HUMAN	reviewed	Vascular cell adhesion protein 1 (V-CAM 1) (VCAM-1) (INCAM-100) (CD antigen CD106)	VCAM1 L1CAM	Homo sapiens (Human)	739	FUNCTION: Important in cell-cell recognition. Appears to function in leukocyte-endothelial cell adhesion. Interacts with the beta-1 integrin VLA4 on leukocytes, and mediates both adhesion and signal transduction. The VCAM1/VLA4 interaction may play a pathophysiologic role both in immune responses and in leukocyte emigration to sites of inflammation.
Q6NX45	ZN774_HUMAN	reviewed	Zinc finger protein 774	ZNF774	Homo sapiens (Human)	483	FUNCTION: May be involved in transcriptional regulation (By similarity).
Q6X784	ZPBP2_HUMAN	reviewed	Zona pellucida-binding protein 2 (ZPBP-like protein)	ZPBP2 ZPBPL	Homo sapiens (Human)	338	FUNCTION: May be implicated in gamete interaction during fertilization.

## Sheet: Table S2
PROTEIN LIST DATA FROM http://www.uniprot.org/uniprot/?query=%28%22rheumatoid+arthritis%22+AND+organism%3A%22Homo+sapiens+%5B9606%5D%22%29+AND+reviewed%3Ayes&sort=score
Entry	Entry name	Status	Gene names	Protein names	Organism
P03989	1B27_HUMAN	reviewed	HLA-B HLAB	HLA class I histocompatibility antigen, B-27 alpha chain (MHC class I antigen B*27)	Homo sapiens (Human)
Q30134	2B18_HUMAN	reviewed	HLA-DRB1	HLA class II histocompatibility antigen, DRB1-8 beta chain (MHC class II antigen DRB1*8) (DR-8) (DR8) (DRw8)	Homo sapiens (Human)
Q10589	BST2_HUMAN	reviewed	BST2	Bone marrow stromal antigen 2 (BST-2) (HM1.24 antigen) (Tetherin) (CD antigen CD317)	Homo sapiens (Human)
Q86VB7	C163A_HUMAN	reviewed	CD163 M130	Scavenger receptor cysteine-rich type 1 protein M130 (Hemoglobin scavenger receptor) (CD antigen CD163) [Cleaved into: Soluble CD163 (sCD163)]	Homo sapiens (Human)
P55774	CCL18_HUMAN	reviewed	CCL18 AMAC1 DCCK1 MIP4 PARC SCYA18	C-C motif chemokine 18 (Alternative macrophage activation-associated CC chemokine 1) (AMAC-1) (CC chemokine PARC) (Dendritic cell chemokine 1) (DC-CK1) (Macrophage inflammatory protein 4) (MIP-4) (Pulmonary and activation-regulated chemokine) (Small-inducible cytokine A18) [Cleaved into: CCL18(1-68); CCL18(3-69); CCL18(4-69)]	Homo sapiens (Human)
P13500	CCL2_HUMAN	reviewed	CCL2 MCP1 SCYA2	C-C motif chemokine 2 (HC11) (Monocyte chemoattractant protein 1) (Monocyte chemotactic and activating factor) (MCAF) (Monocyte chemotactic protein 1) (MCP-1) (Monocyte secretory protein JE) (Small-inducible cytokine A2)	Homo sapiens (Human)
O00421	CCRL2_HUMAN	reviewed	CCRL2 CCR11 CCR6 CKRX CRAM HCR	C-C chemokine receptor-like 2 (Chemokine receptor CCR11) (Chemokine receptor X) (Putative MCP-1 chemokine receptor)	Homo sapiens (Human)
P48960	CD97_HUMAN	reviewed	CD97	CD97 antigen (Leukocyte antigen CD97) (CD antigen CD97) [Cleaved into: CD97 antigen subunit alpha; CD97 antigen subunit beta]	Homo sapiens (Human)
O75339	CILP1_HUMAN	reviewed	CILP UNQ602/PRO1188	Cartilage intermediate layer protein 1 (CILP-1) (Cartilage intermediate-layer protein) [Cleaved into: Cartilage intermediate layer protein 1 C1; Cartilage intermediate layer protein 1 C2]	Homo sapiens (Human)
P07333	CSF1R_HUMAN	reviewed	CSF1R FMS	Macrophage colony-stimulating factor 1 receptor (CSF-1 receptor) (CSF-1-R) (CSF-1R) (M-CSF-R) (EC 2.7.10.1) (Proto-oncogene c-Fms) (CD antigen CD115)	Homo sapiens (Human)
P09603	CSF1_HUMAN	reviewed	CSF1	Macrophage colony-stimulating factor 1 (CSF-1) (M-CSF) (MCSF) (Lanimostim) [Cleaved into: Processed macrophage colony-stimulating factor 1]	Homo sapiens (Human)
Q08345	DDR1_HUMAN	reviewed	DDR1 CAK EDDR1 NEP NTRK4 PTK3A RTK6 TRKE	Epithelial discoidin domain-containing receptor 1 (Epithelial discoidin domain receptor 1) (EC 2.7.10.1) (CD167 antigen-like family member A) (Cell adhesion kinase) (Discoidin receptor tyrosine kinase) (HGK2) (Mammary carcinoma kinase 10) (MCK-10) (Protein-tyrosine kinase 3A) (Protein-tyrosine kinase RTK-6) (TRK E) (Tyrosine kinase DDR) (Tyrosine-protein kinase CAK) (CD antigen CD167a)	Homo sapiens (Human)
Q96P31	FCRL3_HUMAN	reviewed	FCRL3 FCRH3 IFGP3 IRTA3 SPAP2	Fc receptor-like protein 3 (FcR-like protein 3) (FcRL3) (Fc receptor homolog 3) (FcRH3) (IFGP family protein 3) (hIFGP3) (Immune receptor translocation-associated protein 3) (SH2 domain-containing phosphatase anchor protein 2) (CD antigen CD307c)	Homo sapiens (Human)
Q12841	FSTL1_HUMAN	reviewed	FSTL1 FRP	Follistatin-related protein 1 (Follistatin-like protein 1)	Homo sapiens (Human)
P50148	GNAQ_HUMAN	reviewed	GNAQ GAQ	Guanine nucleotide-binding protein G(q) subunit alpha (Guanine nucleotide-binding protein alpha-q)	Homo sapiens (Human)
Q14789	GOGB1_HUMAN	reviewed	GOLGB1	Golgin subfamily B member 1 (372 kDa Golgi complex-associated protein) (GCP372) (Giantin) (Macrogolgin)	Homo sapiens (Human)
P11021	GRP78_HUMAN	reviewed	HSPA5 GRP78	78 kDa glucose-regulated protein (GRP-78) (Endoplasmic reticulum lumenal Ca(2+)-binding protein grp78) (Heat shock 70 kDa protein 5) (Immunoglobulin heavy chain-binding protein) (BiP)	Homo sapiens (Human)
Q92743	HTRA1_HUMAN	reviewed	HTRA1 HTRA PRSS11	Serine protease HTRA1 (EC 3.4.21.-) (High-temperature requirement A serine peptidase 1) (L56) (Serine protease 11)	Homo sapiens (Human)
Q8N6P7	I22R1_HUMAN	reviewed	IL22RA1 IL22R	Interleukin-22 receptor subunit alpha-1 (IL-22 receptor subunit alpha-1) (IL-22R-alpha-1) (IL-22RA1) (Cytokine receptor class-II member 9) (Cytokine receptor family 2 member 9) (CRF2-9) (ZcytoR11)	Homo sapiens (Human)
Q9UBC1	IKBL1_HUMAN	reviewed	NFKBIL1 IKBL	NF-kappa-B inhibitor-like protein 1 (Inhibitor of kappa B-like protein) (I-kappa-B-like protein) (IkappaBL) (Nuclear factor of kappa light polypeptide gene enhancer in B-cells inhibitor-like 1)	Homo sapiens (Human)
P18510	IL1RA_HUMAN	reviewed	IL1RN IL1F3 IL1RA	Interleukin-1 receptor antagonist protein (IL-1RN) (IL-1ra) (IRAP) (ICIL-1RA) (IL1 inhibitor) (Anakinra)	Homo sapiens (Human)
Q9NZH6	IL37_HUMAN	reviewed	IL37 FIL1Z IL1F7 IL1H4 IL1RP1	Interleukin-37 (FIL1 zeta) (IL-1X) (Interleukin-1 family member 7) (IL-1F7) (Interleukin-1 homolog 4) (IL-1H) (IL-1H4) (Interleukin-1 zeta) (IL-1 zeta) (Interleukin-1-related protein) (IL-1RP1) (Interleukin-23) (IL-37)	Homo sapiens (Human)
P05231	IL6_HUMAN	reviewed	IL6 IFNB2	Interleukin-6 (IL-6) (B-cell stimulatory factor 2) (BSF-2) (CTL differentiation factor) (CDF) (Hybridoma growth factor) (Interferon beta-2) (IFN-beta-2)	Homo sapiens (Human)
Q13568	IRF5_HUMAN	reviewed	IRF5	Interferon regulatory factor 5 (IRF-5)	Homo sapiens (Human)
Q9BX67	JAM3_HUMAN	reviewed	JAM3 UNQ859/PRO1868	Junctional adhesion molecule C (JAM-C) (JAM-2) (Junctional adhesion molecule 3) (JAM-3)	Homo sapiens (Human)
P10721	KIT_HUMAN	reviewed	KIT SCFR	Mast/stem cell growth factor receptor Kit (SCFR) (EC 2.7.10.1) (Piebald trait protein) (PBT) (Proto-oncogene c-Kit) (Tyrosine-protein kinase Kit) (p145 c-kit) (v-kit Hardy-Zuckerman 4 feline sarcoma viral oncogene homolog) (CD antigen CD117)	Homo sapiens (Human)
P08581	MET_HUMAN	reviewed	MET	Hepatocyte growth factor receptor (HGF receptor) (EC 2.7.10.1) (HGF/SF receptor) (Proto-oncogene c-Met) (Scatter factor receptor) (SF receptor) (Tyrosine-protein kinase Met)	Homo sapiens (Human)
Q29980	MICB_HUMAN	reviewed	MICB PERB11.2	MHC class I polypeptide-related sequence B (MIC-B)	Homo sapiens (Human)
P14174	MIF_HUMAN	reviewed	MIF GLIF MMIF	Macrophage migration inhibitory factor (MIF) (EC 5.3.2.1) (Glycosylation-inhibiting factor) (GIF) (L-dopachrome isomerase) (L-dopachrome tautomerase) (EC 5.3.3.12) (Phenylpyruvate tautomerase)	Homo sapiens (Human)
Q99542	MMP19_HUMAN	reviewed	MMP19 MMP18 RASI	Matrix metalloproteinase-19 (MMP-19) (EC 3.4.24.-) (Matrix metalloproteinase RASI) (Matrix metalloproteinase-18) (MMP-18)	Homo sapiens (Human)
Q9UM07	PADI4_HUMAN	reviewed	PADI4 PADI5 PDI5	Protein-arginine deiminase type-4 (EC 3.5.3.15) (HL-60 PAD) (Peptidylarginine deiminase IV) (Protein-arginine deiminase type IV)	Homo sapiens (Human)
O00329	PK3CD_HUMAN	reviewed	PIK3CD	Phosphatidylinositol 4,5-bisphosphate 3-kinase catalytic subunit delta isoform (PI3-kinase subunit delta) (PI3K-delta) (PI3Kdelta) (PtdIns-3-kinase subunit delta) (EC 2.7.1.153) (Phosphatidylinositol 4,5-bisphosphate 3-kinase 110 kDa catalytic subunit delta) (PtdIns-3-kinase subunit p110-delta) (p110delta)	Homo sapiens (Human)
Q04912	RON_HUMAN	reviewed	MST1R PTK8 RON	Macrophage-stimulating protein receptor (MSP receptor) (EC 2.7.10.1) (CDw136) (Protein-tyrosine kinase 8) (p185-Ron) (CD antigen CD136) [Cleaved into: Macrophage-stimulating protein receptor alpha chain; Macrophage-stimulating protein receptor beta chain]	Homo sapiens (Human)
P05109	S10A8_HUMAN	reviewed	S100A8 CAGA CFAG MRP8	Protein S100-A8 (Calgranulin-A) (Calprotectin L1L subunit) (Cystic fibrosis antigen) (CFAG) (Leukocyte L1 complex light chain) (Migration inhibitory factor-related protein 8) (MRP-8) (p8) (S100 calcium-binding protein A8) (Urinary stone protein band A)	Homo sapiens (Human)
P06702	S10A9_HUMAN	reviewed	S100A9 CAGB CFAG MRP14	Protein S100-A9 (Calgranulin-B) (Calprotectin L1H subunit) (Leukocyte L1 complex heavy chain) (Migration inhibitory factor-related protein 14) (MRP-14) (p14) (S100 calcium-binding protein A9)	Homo sapiens (Human)
Q9H015	S22A4_HUMAN	reviewed	SLC22A4 ETT OCTN1 UT2H	Solute carrier family 22 member 4 (Ergothioneine transporter) (ET transporter) (Organic cation/carnitine transporter 1)	Homo sapiens (Human)
Q9NV23	SAST_HUMAN	reviewed	OLAH THEDC1	S-acyl fatty acid synthase thioesterase, medium chain (EC 3.1.2.14) (Augmented in rheumatoid arthritis 1) (AURA1) (Oleoyl-ACP hydrolase) (Thioesterase II) (Thioesterase domain-containing protein 1)	Homo sapiens (Human)
P50454	SERPH_HUMAN	reviewed	SERPINH1 CBP1 CBP2 HSP47 SERPINH2 PIG14	Serpin H1 (47 kDa heat shock protein) (Arsenic-transactivated protein 3) (AsTP3) (Cell proliferation-inducing gene 14 protein) (Collagen-binding protein) (Colligin) (Rheumatoid arthritis-related antigen RA-A47)	Homo sapiens (Human)
Q9BZZ2	SN_HUMAN	reviewed	SIGLEC1 SN	Sialoadhesin (Sialic acid-binding Ig-like lectin 1) (Siglec-1) (CD antigen CD169)	Homo sapiens (Human)
O14543	SOCS3_HUMAN	reviewed	SOCS3 CIS3 SSI3	Suppressor of cytokine signaling 3 (SOCS-3) (Cytokine-inducible SH2 protein 3) (CIS-3) (STAT-induced STAT inhibitor 3) (SSI-3)	Homo sapiens (Human)
Q14765	STAT4_HUMAN	reviewed	STAT4	Signal transducer and activator of transcription 4	Homo sapiens (Human)
Q687X5	STEA4_HUMAN	reviewed	STEAP4 STAMP2 TNFAIP9	Metalloreductase STEAP4 (EC 1.16.1.-) (Six-transmembrane epithelial antigen of prostate 4) (SixTransMembrane protein of prostate 2) (Tumor necrosis factor, alpha-induced protein 9)	Homo sapiens (Human)
Q86TM6	SYVN1_HUMAN	reviewed	SYVN1 HRD1 KIAA1810	E3 ubiquitin-protein ligase synoviolin (EC 6.3.2.-) (Synovial apoptosis inhibitor 1)	Homo sapiens (Human)
Q03519	TAP2_HUMAN	reviewed	TAP2 ABCB3 PSF2 RING11 Y1	Antigen peptide transporter 2 (APT2) (ATP-binding cassette sub-family B member 3) (Peptide supply factor 2) (Peptide transporter PSF2) (PSF-2) (Peptide transporter TAP2) (Peptide transporter involved in antigen processing 2) (Really interesting new gene 11 protein)	Homo sapiens (Human)
P20333	TNR1B_HUMAN	reviewed	TNFRSF1B TNFBR TNFR2	Tumor necrosis factor receptor superfamily member 1B (Tumor necrosis factor receptor 2) (TNF-R2) (Tumor necrosis factor receptor type II) (TNF-RII) (TNFR-II) (p75) (p80 TNF-alpha receptor) (CD antigen CD120b) (Etanercept) [Cleaved into: Tumor necrosis factor receptor superfamily member 1b, membrane form; Tumor necrosis factor-binding protein 2 (TBP-2) (TBPII)]	Homo sapiens (Human)
P98066	TSG6_HUMAN	reviewed	TNFAIP6 TSG6	Tumor necrosis factor-inducible gene 6 protein (Hyaluronate-binding protein) (TNF-stimulated gene 6 protein) (TSG-6) (Tumor necrosis factor alpha-induced protein 6) (TNF alpha-induced protein 6)	Homo sapiens (Human)
P17948	VGFR1_HUMAN	reviewed	FLT1 FLT FRT VEGFR1	Vascular endothelial growth factor receptor 1 (VEGFR-1) (EC 2.7.10.1) (Fms-like tyrosine kinase 1) (FLT-1) (Tyrosine-protein kinase FRT) (Tyrosine-protein kinase receptor FLT) (FLT) (Vascular permeability factor receptor)	Homo sapiens (Human)
P35968	VGFR2_HUMAN	reviewed	KDR FLK1 VEGFR2	Vascular endothelial growth factor receptor 2 (VEGFR-2) (EC 2.7.10.1) (Fetal liver kinase 1) (FLK-1) (Kinase insert domain receptor) (KDR) (Protein-tyrosine kinase receptor flk-1) (CD antigen CD309)	Homo sapiens (Human)
P35916	VGFR3_HUMAN	reviewed	FLT4 VEGFR3	Vascular endothelial growth factor receptor 3 (VEGFR-3) (EC 2.7.10.1) (Fms-like tyrosine kinase 4) (FLT-4) (Tyrosine-protein kinase receptor FLT4)	Homo sapiens (Human)

## Sheet: Table S3
Proteins from literature review (McInnes IB, Schett G. The pathogenesis of rheumatoid arthritis. N Engl J Med. 2011;365(23):2205-19 and references cited there)
Entry	Entry name	Status	Protein names	Gene names	Length	Cross-reference (HGNC)
P04229	2B11_HUMAN	reviewed	HLA class II histocompatibility antigen, DRB1-1 beta chain (MHC class II antigen DRB1*1) (DR-1) (DR1)	HLA-DRB1	266	4948;
P01912	2B13_HUMAN	reviewed	HLA class II histocompatibility antigen, DRB1-3 chain (Clone P2-beta-3) (MHC class II antigen DRB1*3)	HLA-DRB1	266	4948;
P13760	2B14_HUMAN	reviewed	HLA class II histocompatibility antigen, DRB1-4 beta chain (MHC class II antigen DRB1*4) (DR-4) (DR4)	HLA-DRB1	266	4948;
P13761	2B17_HUMAN	reviewed	HLA class II histocompatibility antigen, DRB1-7 beta chain (MHC class II antigen DRB1*7) (DR-7) (DR7)	HLA-DRB1	266	4948;
Q30134	2B18_HUMAN	reviewed	HLA class II histocompatibility antigen, DRB1-8 beta chain (MHC class II antigen DRB1*8) (DR-8) (DR8) (DRw8)	HLA-DRB1	266	4948;
Q9TQE0	2B19_HUMAN	reviewed	HLA class II histocompatibility antigen, DRB1-9 beta chain (MHC class II antigen DRB1*9) (DR-9) (DR9)	HLA-DRB1	266	4948;
Q30167	2B1A_HUMAN	reviewed	HLA class II histocompatibility antigen, DRB1-10 beta chain (DRw10) (MHC class II antigen DRB1*10)	HLA-DRB1	266	4948;
P20039	2B1B_HUMAN	reviewed	HLA class II histocompatibility antigen, DRB1-11 beta chain (DR-5) (DR5) (DRw11) (MHC class II antigen DRB1*11)	HLA-DRB1	266	4948;
Q95IE3	2B1C_HUMAN	reviewed	HLA class II histocompatibility antigen, DRB1-12 beta chain (MHC class II antigen DRB1*12) (DR-12) (DR12)	HLA-DRB1	266	4948;
Q5Y7A7	2B1D_HUMAN	reviewed	HLA class II histocompatibility antigen, DRB1-13 beta chain (MHC class II antigen DRB1*13) (DR-13) (DR13)	HLA-DRB1	266	4948;
Q9GIY3	2B1E_HUMAN	reviewed	HLA class II histocompatibility antigen, DRB1-14 beta chain (MHC class II antigen DRB1*14) (DR-14) (DR14)	HLA-DRB1	266	4948;
P01911	2B1F_HUMAN	reviewed	HLA class II histocompatibility antigen, DRB1-15 beta chain (DW2.2/DR2.2) (MHC class II antigen DRB1*15)	HLA-DRB1 HLA-DRB2	266	4948;
Q29974	2B1G_HUMAN	reviewed	HLA class II histocompatibility antigen, DRB1-16 beta chain (MHC class II antigen DRB1*16) (DR-16) (DR16)	HLA-DRB1	266	4948;
P51826	AFF3_HUMAN	reviewed	AF4/FMR2 family member 3 (Lymphoid nuclear protein related to AF4) (Protein LAF-4)	AFF3 LAF4	1226	6473;
P51451	BLK_HUMAN	reviewed	Tyrosine-protein kinase Blk (EC 2.7.10.2) (B lymphocyte kinase) (p55-Blk)	BLK	505	1057;
Q06187	BTK_HUMAN	reviewed	Tyrosine-protein kinase BTK (EC 2.7.10.2) (Agammaglobulinemia tyrosine kinase) (ATK) (B-cell progenitor kinase) (BPK) (Bruton tyrosine kinase)	BTK AGMX1 ATK BPK	659	1133;
O00585	CCL21_HUMAN	reviewed	C-C motif chemokine 21 (6Ckine) (Beta-chemokine exodus-2) (Secondary lymphoid-tissue chemokine) (SLC) (Small-inducible cytokine A21)	CCL21 SCYA21 UNQ784/PRO1600	134	10620;
P10747	CD28_HUMAN	reviewed	T-cell-specific surface glycoprotein CD28 (TP44) (CD antigen CD28)	CD28	220	1653;
P09603	CSF1_HUMAN	reviewed	Macrophage colony-stimulating factor 1 (CSF-1) (M-CSF) (MCSF) (Lanimostim) [Cleaved into: Processed macrophage colony-stimulating factor 1]	CSF1	554	2432;
P04141	CSF2_HUMAN	reviewed	Granulocyte-macrophage colony-stimulating factor (GM-CSF) (Colony-stimulating factor) (CSF) (Molgramostin) (Sargramostim)	CSF2 GMCSF	144	2434;
P16410	CTLA4_HUMAN	reviewed	Cytotoxic T-lymphocyte protein 4 (Cytotoxic T-lymphocyte-associated antigen 4) (CTLA-4) (CD antigen CD152)	CTLA4 CD152	223	2505;
P12318	FCG2A_HUMAN	reviewed	Low affinity immunoglobulin gamma Fc region receptor II-a (IgG Fc receptor II-a) (CDw32) (Fc-gamma RII-a) (Fc-gamma-RIIa) (FcRII-a) (CD antigen CD32)	FCGR2A CD32 FCG2 FCGR2A1 IGFR2	317	3616;
P40933	IL15_HUMAN	reviewed	Interleukin-15 (IL-15)	IL15	162	5977;
Q96PD4	IL17F_HUMAN	reviewed	Interleukin-17F (IL-17F) (Cytokine ML-1) (Interleukin-24) (IL-24)	IL17F IL24	163	16404;
Q16552	IL17_HUMAN	reviewed	Interleukin-17A (IL-17) (IL-17A) (Cytotoxic T-lymphocyte-associated antigen 8) (CTLA-8)	IL17A CTLA8 IL17	155	5981;
Q14116	IL18_HUMAN	reviewed	Interleukin-18 (IL-18) (Iboctadekin) (Interferon gamma-inducing factor) (IFN-gamma-inducing factor) (Interleukin-1 gamma) (IL-1 gamma)	IL18 IGIF IL1F4	193	5986;
P01583	IL1A_HUMAN	reviewed	Interleukin-1 alpha (IL-1 alpha) (Hematopoietin-1)	IL1A IL1F1	271	5991;
P01584	IL1B_HUMAN	reviewed	Interleukin-1 beta (IL-1 beta) (Catabolin)	IL1B IL1F2	269	5992;
Q9HBE4	IL21_HUMAN	reviewed	Interleukin-21 (IL-21) (Za11)	IL21	155	6005;
Q9NPF7	IL23A_HUMAN	reviewed	Interleukin-23 subunit alpha (IL-23 subunit alpha) (IL-23-A) (Interleukin-23 subunit p19) (IL-23p19)	IL23A SGRF UNQ2498/PRO5798	189	15488;
P01589	IL2RA_HUMAN	reviewed	Interleukin-2 receptor subunit alpha (IL-2 receptor subunit alpha) (IL-2-RA) (IL-2R subunit alpha) (IL2-RA) (TAC antigen) (p55) (CD antigen CD25)	IL2RA	272	6008;
P60568	IL2_HUMAN	reviewed	Interleukin-2 (IL-2) (T-cell growth factor) (TCGF) (Aldesleukin)	IL2	153	6001;
P24001	IL32_HUMAN	reviewed	Interleukin-32 (IL-32) (Natural killer cells protein 4) (Tumor necrosis factor alpha-inducing factor)	IL32 NK4 TAIF	234	16830;
O95760	IL33_HUMAN	reviewed	Interleukin-33 (IL-33) (Interleukin-1 family member 11) (IL-1F11) (Nuclear factor from high endothelial venules) (NF-HEV)	IL33 C9orf26 IL1F11 NFHEV	270	16028;
P05231	IL6_HUMAN	reviewed	Interleukin-6 (IL-6) (B-cell stimulatory factor 2) (BSF-2) (CTL differentiation factor) (CDF) (Hybridoma growth factor) (Interferon beta-2) (IFN-beta-2)	IL6 IFNB2	212	6018;
P13232	IL7_HUMAN	reviewed	Interleukin-7 (IL-7)	IL7	177	6023;
P23458	JAK1_HUMAN	reviewed	Tyrosine-protein kinase JAK1 (EC 2.7.10.2) (Janus kinase 1) (JAK-1)	JAK1 JAK1A JAK1B	1154	6190;
O60674	JAK2_HUMAN	reviewed	Tyrosine-protein kinase JAK2 (EC 2.7.10.2) (Janus kinase 2) (JAK-2)	JAK2	1132	6192;
P52333	JAK3_HUMAN	reviewed	Tyrosine-protein kinase JAK3 (EC 2.7.10.2) (Janus kinase 3) (JAK-3) (Leukocyte janus kinase) (L-JAK)	JAK3	1124	6193;
Q04759	KPCT_HUMAN	reviewed	Protein kinase C theta type (EC 2.7.11.13) (nPKC-theta)	PRKCQ PRKCT	706	9410;
P43405	KSYK_HUMAN	reviewed	Tyrosine-protein kinase SYK (EC 2.7.10.2) (Spleen tyrosine kinase) (p72-Syk)	SYK	635	11491;
Q9UM07	PADI4_HUMAN	reviewed	Protein-arginine deiminase type-4 (EC 3.5.3.15) (HL-60 PAD) (Peptidylarginine deiminase IV) (Protein-arginine deiminase type IV)	PADI4 PADI5 PDI5	663	18368;
P42336	PK3CA_HUMAN	reviewed	Phosphatidylinositol 4,5-bisphosphate 3-kinase catalytic subunit alpha isoform (PI3-kinase subunit alpha) (PI3K-alpha) (PI3Kalpha) (PtdIns-3-kinase subunit alpha) (EC 2.7.1.153) (Phosphatidylinositol 4,5-bisphosphate 3-kinase 110 kDa catalytic subunit alpha) (PtdIns-3-kinase subunit p110-alpha) (p110alpha) (Phosphoinositide-3-kinase catalytic alpha polypeptide) (Serine/threonine protein kinase PI…	PIK3CA	1068	8975;
O75626	PRDM1_HUMAN	reviewed	PR domain zinc finger protein 1 (BLIMP-1) (Beta-interferon gene positive regulatory domain I-binding factor) (PR domain-containing protein 1) (Positive regulatory domain I-binding factor 1) (PRDI-BF1) (PRDI-binding factor 1)	PRDM1 BLIMP1	825	9346;
Q9Y2R2	PTN22_HUMAN	reviewed	Tyrosine-protein phosphatase non-receptor type 22 (EC 3.1.3.48) (Hematopoietic cell protein-tyrosine phosphatase 70Z-PEP) (Lymphoid phosphatase) (LyP) (PEST-domain phosphatase) (PEP)	PTPN22 PTPN8	807	9652;
Q14765	STAT4_HUMAN	reviewed	Signal transducer and activator of transcription 4	STAT4	748	11365;
Q8N103	TAGAP_HUMAN	reviewed	T-cell activation Rho GTPase-activating protein (T-cell activation GTPase-activating protein)	TAGAP TAGAP1 FKSG15	731	15669;
Q9Y275	TN13B_HUMAN	reviewed	Tumor necrosis factor ligand superfamily member 13B (B lymphocyte stimulator) (BLyS) (B-cell-activating factor) (BAFF) (Dendritic cell-derived TNF-like molecule) (TNF- and APOL-related leukocyte expressed ligand 1) (TALL-1) (CD antigen CD257) [Cleaved into: Tumor necrosis factor ligand superfamily member 13b, membrane form; Tumor necrosis factor ligand superfamily member 13b, soluble form]	TNFSF13B BAFF BLYS TALL1 TNFSF20 ZTNF4 UNQ401/PRO738	285	11929;
O14788	TNF11_HUMAN	reviewed	Tumor necrosis factor ligand superfamily member 11 (Osteoclast differentiation factor) (ODF) (Osteoprotegerin ligand) (OPGL) (Receptor activator of nuclear factor kappa-B ligand) (RANKL) (TNF-related activation-induced cytokine) (TRANCE) (CD antigen CD254) [Cleaved into: Tumor necrosis factor ligand superfamily member 11, membrane form; Tumor necrosis factor ligand superfamily member 11, soluble …	TNFSF11 OPGL RANKL TRANCE	317	11926;
O75888	TNF13_HUMAN	reviewed	Tumor necrosis factor ligand superfamily member 13 (A proliferation-inducing ligand) (APRIL) (TNF- and APOL-related leukocyte expressed ligand 2) (TALL-2) (TNF-related death ligand 1) (TRDL-1) (CD antigen CD256)	TNFSF13 APRIL TALL2 ZTNF2 UNQ383/PRO715	250	11928;
P01375	TNFA_HUMAN	reviewed	Tumor necrosis factor (Cachectin) (TNF-alpha) (Tumor necrosis factor ligand superfamily member 2) (TNF-a) [Cleaved into: Tumor necrosis factor, membrane form (N-terminal fragment) (NTF); Intracellular domain 1 (ICD1); Intracellular domain 2 (ICD2); C-domain 1; C-domain 2; Tumor necrosis factor, soluble form]	TNF TNFA TNFSF2	233	11892;
Q92956	TNR14_HUMAN	reviewed	Tumor necrosis factor receptor superfamily member 14 (Herpes virus entry mediator A) (Herpesvirus entry mediator A) (HveA) (Tumor necrosis factor receptor-like 2) (TR2) (CD antigen CD270)	TNFRSF14 HVEA HVEM UNQ329/PRO509	283	11912;
P25942	TNR5_HUMAN	reviewed	Tumor necrosis factor receptor superfamily member 5 (B-cell surface antigen CD40) (Bp50) (CD40L receptor) (CDw40) (CD antigen CD40)	CD40 TNFRSF5	277	11919;

## Sheet: Table S4
Methylation
Entry	Entry name	Status	Gene names	Protein names	Organism	Cross-reference (UNIGENE)	Cross-reference (ENSEMBL)	Cross-reference (HGNC)	Domains
hypermethylated
O95450	ATS2_HUMAN	reviewed	ADAMTS2 PCINP PCPNI	A disintegrin and metalloproteinase with thrombospondin motifs 2 (ADAM-TS 2) (ADAM-TS2) (ADAMTS-2) (EC 3.4.24.14) (Procollagen I N-proteinase) (PC I-NP) (Procollagen I/II amino propeptide-processing enzyme) (Procollagen N-endopeptidase) (pNPI)	Homo sapiens (Human)	Hs.23871;	ENST00000251582;ENST00000274609;	218;	Disintegrin domain (1); Peptidase M12B domain (1); PLAC domain (1); TSP type-1 domains (4)
Q8TDN4	CABL1_HUMAN	reviewed	CABLES1 CABLES	CDK5 and ABL1 enzyme substrate 1 (Interactor with CDK3 1) (Ik3-1)	Homo sapiens (Human)	Hs.11108;	ENST00000256925;ENST00000420687;	25097;
P02462	CO4A1_HUMAN	reviewed	COL4A1	Collagen alpha-1(IV) chain [Cleaved into: Arresten]	Homo sapiens (Human)	Hs.17441;	ENST00000375820;ENST00000397198;	2202;	Collagen IV NC1 (C-terminal non-collagenous) domain (1)
P08572	CO4A2_HUMAN	reviewed	COL4A2	Collagen alpha-2(IV) chain [Cleaved into: Canstatin]	Homo sapiens (Human)	Hs.508716;	ENST00000360467;	2203;	Collagen IV NC1 (C-terminal non-collagenous) domain (1)
Q7L576	CYFP1_HUMAN	reviewed	CYFIP1 KIAA0068	Cytoplasmic FMR1-interacting protein 1 (Specifically Rac1-associated protein 1) (Sra-1) (p140sra-1)	Homo sapiens (Human)	Hs.26704;	ENST00000313077;ENST00000435939;ENST00000560848;	13759;
P08174	DAF_HUMAN	reviewed	CD55 CR DAF	Complement decay-accelerating factor (CD antigen CD55)	Homo sapiens (Human)	Hs.126517;	ENST00000314754;ENST00000367064;	2665;	Sushi (CCP/SCR) domains (4)
P01133	EGF_HUMAN	reviewed	EGF	Pro-epidermal growth factor (EGF) [Cleaved into: Epidermal growth factor (Urogastrone)]	Homo sapiens (Human)	Hs.419815;	ENST00000265171;ENST00000509793;	3229;	EGF-like domains (9); LDL-receptor class B repeats (9)
Q12778	FOXO1_HUMAN	reviewed	FOXO1 FKHR FOXO1A	Forkhead box protein O1 (Forkhead box protein O1A) (Forkhead in rhabdomyosarcoma)	Homo sapiens (Human)	Hs.370666;	ENST00000379561;	3819;	Fork-head DNA-binding domain (1)
Q92839	HAS1_HUMAN	reviewed	HAS1 HAS	Hyaluronan synthase 1 (EC 2.4.1.212) (Hyaluronate synthase 1) (Hyaluronic acid synthase 1) (HA synthase 1) (HuHAS1)	Homo sapiens (Human)	Hs.57697;	ENST00000222115;	4818;
Q99075	HBEGF_HUMAN	reviewed	HBEGF DTR DTS HEGFL	Proheparin-binding EGF-like growth factor [Cleaved into: Heparin-binding EGF-like growth factor (HB-EGF) (HBEGF) (Diphtheria toxin receptor) (DT-R)]	Homo sapiens (Human)	Hs.592942;Hs.799;	ENST00000230990;ENST00000507104;	3059;	EGF-like domain (1)
P26012	ITB8_HUMAN	reviewed	ITGB8	Integrin beta-8	Homo sapiens (Human)	Hs.592171;	ENST00000222573;	6163;	VWFA domain (1)
O95965	ITGBL_HUMAN	reviewed	ITGBL1 OSCP TIED	Integrin beta-like protein 1 (Osteoblast-specific cysteine-rich protein) (Ten integrin EGF-like repeat domain-containing protein)	Homo sapiens (Human)	Hs.732264;	ENST00000376180;	6164;
Q13233	M3K1_HUMAN	reviewed	MAP3K1 MAPKKK1 MEKK MEKK1	Mitogen-activated protein kinase kinase kinase 1 (EC 2.7.11.25) (MAPK/ERK kinase kinase 1) (MEK kinase 1) (MEKK 1)	Homo sapiens (Human)	Hs.653654;	ENST00000399503;	6848;	Protein kinase domain (1); RING-type zinc finger (1); SWIM-type zinc finger (1)
O60346	PHLP1_HUMAN	reviewed	PHLPP1 KIAA0606 PHLPP PLEKHE1 SCOP	PH domain leucine-rich repeat-containing protein phosphatase 1 (EC 3.1.3.16) (Pleckstrin homology domain-containing family E member 1) (PH domain-containing family E member 1) (Suprachiasmatic nucleus circadian oscillatory protein) (hSCOP)	Homo sapiens (Human)	Hs.465337;	ENST00000262719;ENST00000400316;	20610;	LRR (leucine-rich) repeats (21); PH domain (1); PP2C-like domain (1)
Q15678	PTN14_HUMAN	reviewed	PTPN14 PEZ	Tyrosine-protein phosphatase non-receptor type 14 (EC 3.1.3.48) (Protein-tyrosine phosphatase pez)	Homo sapiens (Human)	Hs.193557;	ENST00000366956;	9647;	FERM domain (1); Tyrosine-protein phosphatase domain (1)
P19793	RXRA_HUMAN	reviewed	RXRA NR2B1	Retinoic acid receptor RXR-alpha (Nuclear receptor subfamily 2 group B member 1) (Retinoid X receptor alpha)	Homo sapiens (Human)	Hs.590886;	ENST00000481739;	10477;	Nuclear receptor DNA-binding domain (1)
P37173	TGFR2_HUMAN	reviewed	TGFBR2	TGF-beta receptor type-2 (TGFR-2) (EC 2.7.11.30) (TGF-beta type II receptor) (Transforming growth factor-beta receptor type II) (TGF-beta receptor type II) (TbetaR-II)	Homo sapiens (Human)	Hs.604277;Hs.82028;	ENST00000295754;ENST00000359013;	11773;	Protein kinase domain (1)
P16035	TIMP2_HUMAN	reviewed	TIMP2	Metalloproteinase inhibitor 2 (CSC-21K) (Tissue inhibitor of metalloproteinases 2) (TIMP-2)	Homo sapiens (Human)	Hs.633514;	ENST00000262768;	11821;	NTR domain (1)
hypomethylated
Q8TC27	ADA32_HUMAN	reviewed	ADAM32 UNQ5982/PRO21340	Disintegrin and metalloproteinase domain-containing protein 32 (ADAM 32)	Homo sapiens (Human)	Hs.521545;	ENST00000379907;	15479;	Disintegrin domain (1); EGF-like domain (1); Peptidase M12B domain (1)
P29466	CASP1_HUMAN	reviewed	CASP1 IL1BC IL1BCE	Caspase-1 (CASP-1) (EC 3.4.22.36) (Interleukin-1 beta convertase) (IL-1BC) (Interleukin-1 beta-converting enzyme) (ICE) (IL-1 beta-converting enzyme) (p45) [Cleaved into: Caspase-1 subunit p20; Caspase-1 subunit p10]	Homo sapiens (Human)	Hs.2490;	ENST00000353247;ENST00000393136;ENST00000415981;ENST00000436863;ENST00000446369;ENST00000525825;ENST00000526568;ENST00000531166;ENST00000533400;ENST00000534497;	1499;	CARD domain (1)
O94921	CDK14_HUMAN	reviewed	CDK14 KIAA0834 PFTK1	Cyclin-dependent kinase 14 (EC 2.7.11.22) (Cell division protein kinase 14) (Serine/threonine-protein kinase PFTAIRE-1) (hPFTAIRE1)	Homo sapiens (Human)	Hs.258576;	ENST00000265741;ENST00000380050;ENST00000406263;	8883;	Protein kinase domain (1)
P36222	CH3L1_HUMAN	reviewed	CHI3L1	Chitinase-3-like protein 1 (39 kDa synovial protein) (Cartilage glycoprotein 39) (CGP-39) (GP-39) (hCGP-39) (YKL-40)	Homo sapiens (Human)	Hs.382202;Hs.733359;	ENST00000255409;	1932;
Q8N8Z6	DCBD1_HUMAN	reviewed	DCBLD1	Discoidin, CUB and LCCL domain-containing protein 1	Homo sapiens (Human)	Hs.658304;	ENST00000296955;ENST00000338728;	21479;	CUB domain (1); F5/8 type C domain (1); LCCL domain (1)
Q63HQ2	EGFLA_HUMAN	reviewed	EGFLAM AGRINL AGRNL	Pikachurin (Agrin-like protein) (EGF-like, fibronectin type-III and laminin G-like domain-containing protein)	Homo sapiens (Human)	Hs.20103;	ENST00000322350;ENST00000336740;ENST00000354891;ENST00000397202;ENST00000397210;ENST00000506135;ENST00000514476;	26810;	EGF-like domains (3); Fibronectin type-III domains (2); Laminin G-like domains (3)
Q99683	M3K5_HUMAN	reviewed	MAP3K5 ASK1 MAPKKK5 MEKK5	Mitogen-activated protein kinase kinase kinase 5 (EC 2.7.11.25) (Apoptosis signal-regulating kinase 1) (ASK-1) (MAPK/ERK kinase kinase 5) (MEK kinase 5) (MEKK 5)	Homo sapiens (Human)	Hs.186486;	ENST00000359015;	6857;	Protein kinase domain (1)
O15553	MEFV_HUMAN	reviewed	MEFV MEF	Pyrin (Marenostrin)	Homo sapiens (Human)	Hs.632221;	ENST00000219596;ENST00000536379;	6998;	B box-type zinc finger (1); B30.2/SPRY domain (1); DAPIN domain (1)
P16455	MGMT_HUMAN	reviewed	MGMT	Methylated-DNA--protein-cysteine methyltransferase (EC 2.1.1.63) (6-O-methylguanine-DNA methyltransferase) (MGMT) (O-6-methylguanine-DNA-alkyltransferase)	Homo sapiens (Human)	Hs.501522;	ENST00000306010;ENST00000440826;	7059;
O60882	MMP20_HUMAN	reviewed	MMP20	Matrix metalloproteinase-20 (MMP-20) (EC 3.4.24.-) (Enamel metalloproteinase) (Enamelysin)	Homo sapiens (Human)	Hs.591946;	ENST00000260228;	7167;	Hemopexin-like domains (4)
Q9NPA2	MMP25_HUMAN	reviewed	MMP25 MMP20 MMPL1 MT6MMP	Matrix metalloproteinase-25 (MMP-25) (EC 3.4.24.-) (Leukolysin) (Membrane-type matrix metalloproteinase 6) (MT-MMP 6) (MTMMP6) (Membrane-type-6 matrix metalloproteinase) (MT6-MMP) (MT6MMP)	Homo sapiens (Human)	Hs.654979;	ENST00000336577;	14246;	Hemopexin-like domains (4)
O15547	P2RX6_HUMAN	reviewed	P2RX6 P2RXL1 P2X6	P2X purinoceptor 6 (P2X6) (ATP receptor) (P2XM) (Purinergic receptor) (Purinergic receptor P2X-like 1)	Homo sapiens (Human)	Hs.113275;	ENST00000336296;ENST00000413302;	8538;
Q16647	PTGIS_HUMAN	reviewed	PTGIS CYP8 CYP8A1	Prostacyclin synthase (EC 5.3.99.4) (Prostaglandin I2 synthase)	Homo sapiens (Human)	Hs.302085;	ENST00000244043;	9603;
O14827	RGRF2_HUMAN	reviewed	RASGRF2 GRF2	Ras-specific guanine nucleotide-releasing factor 2 (Ras-GRF2) (Ras guanine nucleotide exchange factor 2)	Homo sapiens (Human)	Hs.162129;	ENST00000265080;	9876;	DH (DBL-homology) domain (1); IQ domain (1); N-terminal Ras-GEF domain (1); PH domains (2); Ras-GEF domain (1)
P40763	STAT3_HUMAN	reviewed	STAT3 APRF	Signal transducer and activator of transcription 3 (Acute-phase response factor)	Homo sapiens (Human)	Hs.463059;	ENST00000264657;ENST00000404395;	11364;	SH2 domain (1)
Q9Y6E0	STK24_HUMAN	reviewed	STK24 MST3 STK3	Serine/threonine-protein kinase 24 (EC 2.7.11.1) (Mammalian STE20-like protein kinase 3) (MST-3) (STE20-like kinase MST3) [Cleaved into: Serine/threonine-protein kinase 24 36 kDa subunit (Mammalian STE20-like protein kinase 3 N-terminal) (MST3/N); Serine/threonine-protein kinase 24 12 kDa subunit (Mammalian STE20-like protein kinase 3 C-terminal) (MST3/C)]	Homo sapiens (Human)	Hs.508514;	ENST00000376547;ENST00000397517;	11403;	Protein kinase domain (1)
Q92844	TANK_HUMAN	reviewed	TANK ITRAF TRAF2	TRAF family member-associated NF-kappa-B activator (TRAF-interacting protein) (I-TRAF)	Homo sapiens (Human)	Hs.132257;	ENST00000259075;ENST00000392749;ENST00000403609;ENST00000457476;	11562;	C2H2-type zinc finger (1)
Q12933	TRAF2_HUMAN	reviewed	TRAF2 TRAP3	TNF receptor-associated factor 2 (EC 6.3.2.-) (E3 ubiquitin-protein ligase TRAF2) (Tumor necrosis factor type 2 receptor-associated protein 3)	Homo sapiens (Human)	Hs.522506;	ENST00000247668;ENST00000359662;ENST00000432785;ENST00000536468;	12032;	MATH domain (1); RING-type zinc finger (1); TRAF-type zinc fingers (2)
O95389	WISP3_HUMAN	reviewed	WISP3 CCN6 UNQ462/PRO790/PRO956	WNT1-inducible-signaling pathway protein 3 (WISP-3) (CCN family member 6)	Homo sapiens (Human)	Hs.558428;	ENST00000230529;ENST00000361714;ENST00000368666;	12771;	CTCK (C-terminal cystine knot-like) domain (1); IGFBP N-terminal domain (1); TSP type-1 domain (1)

## Sheet: Table S5
Oral microbiome interface
Entry	Entry name	Status	Gene names	Protein names	Organism	Cross-reference (UNIGENE)	Cross-reference (ENSEMBL)	Cross-reference (HGNC)
Q15057	ACAP2_HUMAN	reviewed	ACAP2 CENTB2 KIAA0041	Arf-GAP with coiled-coil, ANK repeat and PH domain-containing protein 2 (Centaurin-beta-2) (Cnt-b2)	Homo sapiens (Human)	Hs.593373;	ENST00000326793;	16469;
O75689	ADAP1_HUMAN	reviewed	ADAP1 CENTA1	Arf-GAP with dual PH domain-containing protein 1 (Centaurin-alpha-1) (Cnt-a1) (Putative MAPK-activating protein PM25)	Homo sapiens (Human)	Hs.602573;	ENST00000265846;	16486;
P52594	AGFG1_HUMAN	reviewed	AGFG1 HRB RAB RIP	Arf-GAP domain and FG repeat-containing protein 1 (HIV-1 Rev-binding protein) (Nucleoporin-like protein RIP) (Rev-interacting protein) (Rev/Rex activation domain-binding protein)	Homo sapiens (Human)	Hs.352962;	ENST00000310078;ENST00000373671;ENST00000409171;	5175;
P09525	ANXA4_HUMAN	reviewed	ANXA4 ANX4	Annexin A4 (35-beta calcimedin) (Annexin IV) (Annexin-4) (Carbohydrate-binding protein p33/p41) (Chromobindin-4) (Endonexin I) (Lipocortin IV) (P32.5) (PP4-X) (Placental anticoagulant protein II) (PAP-II) (Protein II)	Homo sapiens (Human)	Hs.422986;	ENST00000394295;	542;
Q9UQB9	AURKC_HUMAN	reviewed	AURKC AIE2 AIK3 AIRK3 ARK3 STK13	Aurora kinase C (EC 2.7.11.1) (Aurora 3) (Aurora/IPL1-related kinase 3) (ARK-3) (Aurora-related kinase 3) (Aurora/IPL1/Eg2 protein 2) (Serine/threonine-protein kinase 13) (Serine/threonine-protein kinase aurora-C)	Homo sapiens (Human)	Hs.98338;	ENST00000302804;ENST00000415300;ENST00000448930;	11391;
Q9P287	BCCIP_HUMAN	reviewed	BCCIP TOK1	BRCA2 and CDKN1A-interacting protein (P21- and CDK-associated protein 1) (Protein TOK-1)	Homo sapiens (Human)	Hs.370292;Hs.715543;	ENST00000278100;ENST00000299130;ENST00000368759;ENST00000392718;	978;
Q14457	BECN1_HUMAN	reviewed	BECN1 GT197	Beclin-1 (Coiled-coil myosin-like BCL2-interacting protein) (Protein GT197)	Homo sapiens (Human)	Hs.716464;	ENST00000361523;	1034;
P30411	BKRB2_HUMAN	reviewed	BDKRB2 BKR2	B2 bradykinin receptor (B2R) (BK-2 receptor)	Homo sapiens (Human)	Hs.654542;Hs.726620;	ENST00000306005;ENST00000539359;ENST00000542454;ENST00000554311;	1030;
P51587	BRCA2_HUMAN	reviewed	BRCA2 FACD FANCD1	Breast cancer type 2 susceptibility protein (Fanconi anemia group D1 protein)	Homo sapiens (Human)	Hs.34012;	ENST00000380152;ENST00000544455;	1101;
P27797	CALR_HUMAN	reviewed	CALR CRTC	Calreticulin (CRP55) (Calregulin) (Endoplasmic reticulum resident protein 60) (ERp60) (HACBP) (grp60)	Homo sapiens (Human)	Hs.515162;	ENST00000316448;	1455;
Q03135	CAV1_HUMAN	reviewed	CAV1 CAV	Caveolin-1	Homo sapiens (Human)	Hs.74034;	ENST00000341049;ENST00000393467;ENST00000393468;ENST00000405348;	1527;
P47755	CAZA2_HUMAN	reviewed	CAPZA2	F-actin-capping protein subunit alpha-2 (CapZ alpha-2)	Homo sapiens (Human)	Hs.446123;	ENST00000361183;	1490;
P60953	CDC42_HUMAN	reviewed	CDC42	Cell division control protein 42 homolog (G25K GTP-binding protein)	Homo sapiens (Human)	Hs.467637;	ENST00000315554;ENST00000344548;ENST00000400259;	1736;
P06493	CDK1_HUMAN	reviewed	CDK1 CDC2 CDC28A CDKN1 P34CDC2	Cyclin-dependent kinase 1 (CDK1) (EC 2.7.11.22) (EC 2.7.11.23) (Cell division control protein 2 homolog) (Cell division protein kinase 1) (p34 protein kinase)	Homo sapiens (Human)	Hs.732435;	ENST00000316629;ENST00000373809;ENST00000395284;ENST00000448257;	1722;
Q00610	CLH1_HUMAN	reviewed	CLTC CLH17 CLTCL2 KIAA0034	Clathrin heavy chain 1 (Clathrin heavy chain on chromosome 17) (CLH-17)	Homo sapiens (Human)	Hs.491351;	ENST00000269122;ENST00000393043;	2092;
Q13617	CUL2_HUMAN	reviewed	CUL2	Cullin-2 (CUL-2)	Homo sapiens (Human)	Hs.82919;	ENST00000374748;ENST00000374749;ENST00000374751;	2552;
O15075	DCLK1_HUMAN	reviewed	DCLK1 DCAMKL1 DCDC3A KIAA0369	Serine/threonine-protein kinase DCLK1 (EC 2.7.11.1) (Doublecortin domain-containing protein 3A) (Doublecortin-like and CAM kinase-like 1) (Doublecortin-like kinase 1)	Homo sapiens (Human)	Hs.507755;Hs.728619;	ENST00000255448;ENST00000360631;ENST00000379893;ENST00000399319;	2700;
Q09013	DMPK_HUMAN	reviewed	DMPK DM1PK MDPK	Myotonin-protein kinase (MT-PK) (EC 2.7.11.1) (DM-kinase) (DMK) (DM1 protein kinase) (DMPK) (Myotonic dystrophy protein kinase)	Homo sapiens (Human)	Hs.631596;	ENST00000291270;ENST00000343373;ENST00000348168;ENST00000354227;ENST00000447742;ENST00000458663;	2933;
P28340	DPOD1_HUMAN	reviewed	POLD1 POLD	DNA polymerase delta catalytic subunit (EC 2.7.7.7) (DNA polymerase subunit delta p125)	Homo sapiens (Human)	Hs.279413;	ENST00000262266;ENST00000440232;	9175;
P19525	E2AK2_HUMAN	reviewed	EIF2AK2 PKR PRKR	Interferon-induced, double-stranded RNA-activated protein kinase (EC 2.7.11.1) (Eukaryotic translation initiation factor 2-alpha kinase 2) (eIF-2A protein kinase 2) (Interferon-inducible RNA-dependent protein kinase) (P1/eIF-2A protein kinase) (Protein kinase RNA-activated) (PKR) (Tyrosine-protein kinase EIF2AK2) (EC 2.7.10.2) (p68 kinase)	Homo sapiens (Human)	Hs.131431;	ENST00000233057;ENST00000395127;	9437;
Q8N8S7	ENAH_HUMAN	reviewed	ENAH MENA	Protein enabled homolog	Homo sapiens (Human)	Hs.497893;	ENST00000284563;ENST00000366843;ENST00000366844;	18271;
Q9BX63	FANCJ_HUMAN	reviewed	BRIP1 BACH1 FANCJ	Fanconi anemia group J protein (Protein FACJ) (EC 3.6.4.13) (ATP-dependent RNA helicase BRIP1) (BRCA1-associated C-terminal helicase 1) (BRCA1-interacting protein C-terminal helicase 1) (BRCA1-interacting protein 1)	Homo sapiens (Human)	Hs.128903;	ENST00000259008;	20473;
Q9UJY4	GGA2_HUMAN	reviewed	GGA2 KIAA1080	ADP-ribosylation factor-binding protein GGA2 (Gamma-adaptin-related protein 2) (Golgi-localized, gamma ear-containing, ARF-binding protein 2) (VHS domain and ear domain of gamma-adaptin) (Vear)	Homo sapiens (Human)	Hs.460336;	ENST00000309859;	16064;
Q96EK6	GNA1_HUMAN	reviewed	GNPNAT1 GNA1	Glucosamine 6-phosphate N-acetyltransferase (EC 2.3.1.4) (Phosphoglucosamine acetylase) (Phosphoglucosamine transacetylase)	Homo sapiens (Human)	Hs.702056;	ENST00000216410;	19980;
Q9ULV5	HSF4_HUMAN	reviewed	HSF4	Heat shock factor protein 4 (HSF 4) (hHSF4) (Heat shock transcription factor 4) (HSTF 4)	Homo sapiens (Human)	Hs.512156;Hs.710714;	ENST00000264009;ENST00000421453;ENST00000434833;ENST00000521374;	5227;
O14879	IFIT3_HUMAN	reviewed	IFIT3 IFI60 IFIT4	Interferon-induced protein with tetratricopeptide repeats 3 (IFIT-3) (CIG49) (ISG-60) (Interferon-induced 60 kDa protein) (IFI-60K) (Interferon-induced protein with tetratricopeptide repeats 4) (IFIT-4) (Retinoic acid-induced gene G protein) (RIG-G)	Homo sapiens (Human)	Hs.731813;	ENST00000371811;ENST00000371818;	5411;
Q12906	ILF3_HUMAN	reviewed	ILF3 DRBF MPHOSPH4 NF90	Interleukin enhancer-binding factor 3 (Double-stranded RNA-binding protein 76) (DRBP76) (M-phase phosphoprotein 4) (MPP4) (Nuclear factor associated with dsRNA) (NFAR) (Nuclear factor of activated T-cells 90 kDa) (NF-AT-90) (Translational control protein 80) (TCP80)	Homo sapiens (Human)	Hs.465885;	ENST00000250241;ENST00000318511;ENST00000407004;ENST00000420083;	6038;
P06756	ITAV_HUMAN	reviewed	ITGAV MSK8 VNRA	Integrin alpha-V (Vitronectin receptor subunit alpha) (CD antigen CD51) [Cleaved into: Integrin alpha-V heavy chain; Integrin alpha-V light chain]	Homo sapiens (Human)	Hs.436873;	ENST00000261023;ENST00000374907;	6150;
Q9Y496	KIF3A_HUMAN	reviewed	KIF3A KIF3	Kinesin-like protein KIF3A (Microtubule plus end-directed kinesin motor 3A)	Homo sapiens (Human)	Hs.43670;	ENST00000378735;ENST00000378746;	6319;
Q9BVA0	KTNB1_HUMAN	reviewed	KATNB1	Katanin p80 WD40-containing subunit B1 (Katanin p80 subunit B1) (p80 katanin)	Homo sapiens (Human)	Hs.275675;	ENST00000268509;ENST00000379661;	6217;
P02545	LMNA_HUMAN	reviewed	LMNA LMN1	Prelamin-A/C [Cleaved into: Lamin-A/C (70 kDa lamin) (Renal carcinoma antigen NY-REN-32)]	Homo sapiens (Human)	Hs.594444;	ENST00000347559;ENST00000361308;ENST00000368300;ENST00000368301;ENST00000508500;	6636;
P41279	M3K8_HUMAN	reviewed	MAP3K8 COT ESTF	Mitogen-activated protein kinase kinase kinase 8 (EC 2.7.11.25) (Cancer Osaka thyroid oncogene) (Proto-oncogene c-Cot) (Serine/threonine-protein kinase cot) (Tumor progression locus 2) (TPL-2)	Homo sapiens (Human)	Hs.432453;Hs.731448;	ENST00000263056;ENST00000375321;ENST00000375328;ENST00000542547;	6860;
Q14814	MEF2D_HUMAN	reviewed	MEF2D	Myocyte-specific enhancer factor 2D	Homo sapiens (Human)	Hs.314327;	ENST00000340875;ENST00000348159;ENST00000353795;ENST00000360595;ENST00000368240;	6997;
P27361	MK03_HUMAN	reviewed	MAPK3 ERK1 PRKM3	Mitogen-activated protein kinase 3 (MAP kinase 3) (MAPK 3) (EC 2.7.11.24) (ERT2) (Extracellular signal-regulated kinase 1) (ERK-1) (Insulin-stimulated MAP2 kinase) (MAP kinase isoform p44) (p44-MAPK) (Microtubule-associated protein 2 kinase) (p44-ERK1)	Homo sapiens (Human)	Hs.861;	ENST00000263025;ENST00000322266;ENST00000395199;ENST00000395202;ENST00000403394;	6877;
P45985	MP2K4_HUMAN	reviewed	MAP2K4 JNKK1 MEK4 MKK4 PRKMK4 SEK1 SERK1 SKK1	Dual specificity mitogen-activated protein kinase kinase 4 (MAP kinase kinase 4) (MAPKK 4) (EC 2.7.12.2) (JNK-activating kinase 1) (MAPK/ERK kinase 4) (MEK 4) (SAPK/ERK kinase 1) (SEK1) (Stress-activated protein kinase kinase 1) (SAPK kinase 1) (SAPKK-1) (SAPKK1) (c-Jun N-terminal kinase kinase 1) (JNKK)	Homo sapiens (Human)	Hs.514681;	ENST00000353533;ENST00000415385;	6844;
Q9P0J0	NDUAD_HUMAN	reviewed	NDUFA13 GRIM19 CDA016 CGI-39	NADH dehydrogenase [ubiquinone] 1 alpha subcomplex subunit 13 (Cell death regulatory protein GRIM-19) (Complex I-B16.6) (CI-B16.6) (Gene associated with retinoic and interferon-induced mortality 19 protein) (GRIM-19) (Gene associated with retinoic and IFN-induced mortality 19 protein) (NADH-ubiquinone oxidoreductase B16.6 subunit)	Homo sapiens (Human)	Hs.534453;	ENST00000252576;ENST00000507754;	17194;
Q08209	PP2BA_HUMAN	reviewed	PPP3CA CALNA CNA	Serine/threonine-protein phosphatase 2B catalytic subunit alpha isoform (EC 3.1.3.16) (CAM-PRP catalytic subunit) (Calmodulin-dependent calcineurin A subunit alpha isoform)	Homo sapiens (Human)	Hs.435512;	ENST00000323055;ENST00000394853;ENST00000394854;	9314;
P18031	PTN1_HUMAN	reviewed	PTPN1 PTP1B	Tyrosine-protein phosphatase non-receptor type 1 (EC 3.1.3.48) (Protein-tyrosine phosphatase 1B) (PTP-1B)	Homo sapiens (Human)	Hs.417549;	ENST00000371621;	9642;
Q9UJ41	RABX5_HUMAN	reviewed	RABGEF1 RABEX5	Rab5 GDP/GTP exchange factor (RAP1) (Rabaptin-5-associated exchange factor for Rab5) (Rabex-5)	Homo sapiens (Human)	Hs.530053;Hs.709878;	ENST00000284957;ENST00000450873;	17676;
P10114	RAP2A_HUMAN	reviewed	RAP2A	Ras-related protein Rap-2a (RbBP-30)	Homo sapiens (Human)	Hs.508480;	ENST00000245304;	9861;
P51159	RB27A_HUMAN	reviewed	RAB27A RAB27	Ras-related protein Rab-27A (Rab-27) (GTP-binding protein Ram)	Homo sapiens (Human)	Hs.654978;Hs.735555;	ENST00000336787;ENST00000396304;ENST00000396307;ENST00000423492;ENST00000564609;ENST00000569493;	9766;
Q09028	RBBP4_HUMAN	reviewed	RBBP4 RBAP48	Histone-binding protein RBBP4 (Chromatin assembly factor 1 subunit C) (CAF-1 subunit C) (Chromatin assembly factor I p48 subunit) (CAF-I 48 kDa subunit) (CAF-I p48) (Nucleosome-remodeling factor subunit RBAP48) (Retinoblastoma-binding protein 4) (RBBP-4) (Retinoblastoma-binding protein p48)	Homo sapiens (Human)	Hs.16003;	ENST00000373485;ENST00000373493;ENST00000414241;ENST00000458695;	9887;
Q13530	SERC3_HUMAN	reviewed	SERINC3 DIFF33 TDE1 SBBI99	Serine incorporator 3 (Tumor differentially expressed protein 1)	Homo sapiens (Human)	Hs.272168;Hs.696043;	ENST00000255175;ENST00000342374;	11699;
P63208	SKP1_HUMAN	reviewed	SKP1 EMC19 OCP2 SKP1A TCEB1L	S-phase kinase-associated protein 1 (Cyclin-A/CDK2-associated protein p19) (Organ of Corti protein 2) (OCP-2) (Organ of Corti protein II) (OCP-II) (RNA polymerase II elongation factor-like protein) (SIII) (Transcription elongation factor B) (p19A) (p19skp1)	Homo sapiens (Human)	Hs.171626;	ENST00000353411;ENST00000517625;ENST00000522552;ENST00000522855;	10899;
Q99523	SORT_HUMAN	reviewed	SORT1	Sortilin (100 kDa NT receptor) (Glycoprotein 95) (Gp95) (Neurotensin receptor 3) (NT3) (NTR3)	Homo sapiens (Human)	Hs.485195;Hs.703487;	ENST00000256637;	11186;
P17947	SPI1_HUMAN	reviewed	SPI1	Transcription factor PU.1 (31 kDa-transforming protein)	Homo sapiens (Human)	Hs.502511;	ENST00000227163;ENST00000378538;	11241;
Q13501	SQSTM_HUMAN	reviewed	SQSTM1 ORCA OSIL	Sequestosome-1 (EBI3-associated protein of 60 kDa) (EBIAP) (p60) (Phosphotyrosine-independent ligand for the Lck SH2 domain of 62 kDa) (Ubiquitin-binding protein p62)	Homo sapiens (Human)	Hs.731427;	ENST00000360718;ENST00000376929;ENST00000389805;ENST00000402874;	11280;
P11831	SRF_HUMAN	reviewed	SRF	Serum response factor (SRF)	Homo sapiens (Human)	Hs.520140;	ENST00000265354;	11291;
P42224	STAT1_HUMAN	reviewed	STAT1	Signal transducer and activator of transcription 1-alpha/beta (Transcription factor ISGF-3 components p91/p84)	Homo sapiens (Human)	Hs.642990;Hs.731486;	ENST00000361099;ENST00000392322;ENST00000392323;ENST00000409465;	11362;
P40763	STAT3_HUMAN	reviewed	STAT3 APRF	Signal transducer and activator of transcription 3 (Acute-phase response factor)	Homo sapiens (Human)	Hs.463059;	ENST00000264657;ENST00000404395;	11364;
P42226	STAT6_HUMAN	reviewed	STAT6	Signal transducer and activator of transcription 6 (IL-4 Stat)	Homo sapiens (Human)	Hs.524518;	ENST00000300134;ENST00000454075;ENST00000543873;ENST00000556155;	11368;
P68366	TBA4A_HUMAN	reviewed	TUBA4A TUBA1	Tubulin alpha-4A chain (Alpha-tubulin 1) (Testis-specific alpha-tubulin) (Tubulin H2-alpha) (Tubulin alpha-1 chain)	Homo sapiens (Human)	Hs.75318;	ENST00000248437;	12407;
P48023	TNFL6_HUMAN	reviewed	FASLG APT1LG1 CD95L FASL TNFSF6	Tumor necrosis factor ligand superfamily member 6 (Apoptosis antigen ligand) (APTL) (CD95 ligand) (CD95-L) (Fas antigen ligand) (Fas ligand) (FasL) (CD antigen CD178) [Cleaved into: Tumor necrosis factor ligand superfamily member 6, membrane form; Tumor necrosis factor ligand superfamily member 6, soluble form (Receptor-binding FasL ectodomain) (Soluble Fas ligand) (sFasL); ADAM10-processed FasL …	Homo sapiens (Human)	Hs.2007;	ENST00000340030;ENST00000367721;	11936;
P68036	UB2L3_HUMAN	reviewed	UBE2L3 UBCE7 UBCH7	Ubiquitin-conjugating enzyme E2 L3 (EC 6.3.2.19) (L-UBC) (UbcH7) (Ubiquitin carrier protein L3) (Ubiquitin-conjugating enzyme E2-F1) (Ubiquitin-protein ligase L3)	Homo sapiens (Human)	Hs.108104;	ENST00000342192;	12488;

## Sheet: Table S6
NF-kB consensus
Entry	Entry name	Status	Protein names	Gene names	Length	Cross-reference (HGNC)
P20749	BCL3_HUMAN	reviewed	B-cell lymphoma 3 protein (BCL-3) (Proto-oncogene BCL3)	BCL3 BCL4 D19S37	454	998;
P25963	IKBA_HUMAN	reviewed	NF-kappa-B inhibitor alpha (I-kappa-B-alpha) (IkB-alpha) (IkappaBalpha) (Major histocompatibility complex enhancer-binding protein MAD3)	NFKBIA IKBA MAD3 NFKBI	317	7797;
Q15653	IKBB_HUMAN	reviewed	NF-kappa-B inhibitor beta (NF-kappa-BIB) (I-kappa-B-beta) (IkB-B) (IkB-beta) (IkappaBbeta) (Thyroid receptor-interacting protein 9) (TR-interacting protein 9) (TRIP-9)	NFKBIB IKBB TRIP9	356	7798;
O00221	IKBE_HUMAN	reviewed	NF-kappa-B inhibitor epsilon (NF-kappa-BIE) (I-kappa-B-epsilon) (IkB-E) (IkB-epsilon) (IkappaBepsilon)	NFKBIE IKBE	500	7799;
O15111	IKKA_HUMAN	reviewed	Inhibitor of nuclear factor kappa-B kinase subunit alpha (I-kappa-B kinase alpha) (IKK-A) (IKK-alpha) (IkBKA) (IkappaB kinase) (EC 2.7.11.10) (Conserved helix-loop-helix ubiquitous kinase) (I-kappa-B kinase 1) (IKK1) (Nuclear factor NF-kappa-B inhibitor kinase alpha) (NFKBIKA) (Transcription factor 16) (TCF-16)	CHUK IKKA TCF16	745	1974;
O14920	IKKB_HUMAN	reviewed	Inhibitor of nuclear factor kappa-B kinase subunit beta (I-kappa-B-kinase beta) (IKK-B) (IKK-beta) (IkBKB) (EC 2.7.11.10) (I-kappa-B kinase 2) (IKK2) (Nuclear factor NF-kappa-B inhibitor kinase beta) (NFKBIKB)	IKBKB IKKB	756	5960;
Q14164	IKKE_HUMAN	reviewed	Inhibitor of nuclear factor kappa-B kinase subunit epsilon (I-kappa-B kinase epsilon) (IKK-E) (IKK-epsilon) (IkBKE) (EC 2.7.11.10) (Inducible I kappa-B kinase) (IKK-i)	IKBKE IKKE IKKI KIAA0151	716	14552;
Q99558	M3K14_HUMAN	reviewed	Mitogen-activated protein kinase kinase kinase 14 (EC 2.7.11.25) (NF-kappa-beta-inducing kinase) (HsNIK) (Serine/threonine-protein kinase NIK)	MAP3K14 NIK	947	6853;
Q9Y6K9	NEMO_HUMAN	reviewed	NF-kappa-B essential modulator (NEMO) (FIP-3) (IkB kinase-associated protein 1) (IKKAP1) (Inhibitor of nuclear factor kappa-B kinase subunit gamma) (I-kappa-B kinase subunit gamma) (IKK-gamma) (IKKG) (IkB kinase subunit gamma) (NF-kappa-B essential modifier)	IKBKG FIP3 NEMO	419	5961;
P19838	NFKB1_HUMAN	reviewed	Nuclear factor NF-kappa-B p105 subunit (DNA-binding factor KBF1) (EBP-1) (Nuclear factor of kappa light polypeptide gene enhancer in B-cells 1) [Cleaved into: Nuclear factor NF-kappa-B p50 subunit]	NFKB1	968	7794;
Q00653	NFKB2_HUMAN	reviewed	Nuclear factor NF-kappa-B p100 subunit (DNA-binding factor KBF2) (H2TF1) (Lymphocyte translocation chromosome 10 protein) (Nuclear factor of kappa light polypeptide gene enhancer in B-cells 2) (Oncogene Lyt-10) (Lyt10) [Cleaved into: Nuclear factor NF-kappa-B p52 subunit]	NFKB2 LYT10	900	7795;
O15226	NKRF_HUMAN	reviewed	NF-kappa-B-repressing factor (NFkB-repressing factor) (Protein ITBA4) (Transcription factor NRF)	NKRF ITBA4 NRF	690	19374;
Q01201	RELB_HUMAN	reviewed	Transcription factor RelB (I-Rel)	RELB	579	9956;
Q04864	REL_HUMAN	reviewed	Proto-oncogene c-Rel	REL	619	9954;
Q04206	TF65_HUMAN	reviewed	Transcription factor p65 (Nuclear factor NF-kappa-B p65 subunit) (Nuclear factor of kappa light polypeptide gene enhancer in B-cells 3)	RELA NFKB3	551	9955;
Q13114	TRAF3_HUMAN	reviewed	TNF receptor-associated factor 3 (EC 6.3.2.-) (CAP-1) (CD40 receptor-associated factor 1) (CRAF1) (CD40-binding protein) (CD40BP) (LMP1-associated protein 1) (LAP1)	TRAF3 CAP1 CRAF1	568	12033;

## Sheet: Table S3A
Ref. 13 - T cell activation pathways
No.	Pathway Name	Pathway Id	Source Name	Organism	Pathway uploaded gene count	Genes in InnateDB for this entity	Genes Ratio	Pathway p-value	Pathway p-value (corrected)	Gene Symbols	Genes (Symbol|IDBG-ID|Ensembl|Entrez|Fold Change|P-Value)
1	IL12 signaling mediated by STAT4	10626	PID NCI	Homo sapiens	5	26	0.19	4898.93	191058	CD28 ; HLA-DRB1 ; IL2 ; IL2RA ; STAT4 ;	CD28|IDBG-79183|ENSG00000178562|940|0|1| ; HLA-DRB1|IDBG-80863|ENSG00000196126|100507709,100507714,3123|0|1| ; IL2|IDBG-36892|ENSG00000109471|3558|0|1| ; IL2RA|IDBG-50566|ENSG00000134460|3559|0|1| ; STAT4|IDBG-77625|ENSG00000138378|6775|0|1| ;
2	The co-stimulatory signal during t-cell activation	4018	PID BIOCARTA	Homo sapiens	3	18	0.17	1.00544e+08	4.9015e+08	CD28 ; CTLA4 ; HLA-DRB1 ;	CD28|IDBG-79183|ENSG00000178562|940|0|1| ; CTLA4|IDBG-79215|ENSG00000163599|1493|0|1| ; HLA-DRB1|IDBG-80863|ENSG00000196126|100507709,100507714,3123|0|1| ;
3	Interleukin-2 signaling	12439	REACTOME	Homo sapiens	2	12	0.17	8.49663e+09	0.000174404522165507	IL2 ; IL2RA ;	IL2|IDBG-36892|ENSG00000109471|3558|0|1| ; IL2RA|IDBG-50566|ENSG00000134460|3559|0|1| ;
4	Il 2 signaling pathway	3954	PID BIOCARTA	Homo sapiens	2	14	0.14	0.00011700058627619	0.000207410130216882	IL2 ; IL2RA ;	IL2|IDBG-36892|ENSG00000109471|3558|0|1| ; IL2RA|IDBG-50566|ENSG00000134460|3559|0|1| ;
5	Allograft rejection	2793	KEGG	Homo sapiens	4	35	0.11	5.37468e+06	6.98708e+07	CD28 ; CD40 ; HLA-DRB1 ; IL2 ;	CD28|IDBG-79183|ENSG00000178562|940|0|1| ; CD40|IDBG-78904|ENSG00000101017|958|0|1| ; HLA-DRB1|IDBG-80863|ENSG00000196126|100507709,100507714,3123|0|1| ; IL2|IDBG-36892|ENSG00000109471|3558|0|1| ;
6	Autoimmune thyroid disease	2799	KEGG	Homo sapiens	5	50	0.1	1559.05	3.04014e+06	CD28 ; CD40 ; CTLA4 ; HLA-DRB1 ; IL2 ;	CD28|IDBG-79183|ENSG00000178562|940|0|1| ; CD40|IDBG-78904|ENSG00000101017|958|0|1| ; CTLA4|IDBG-79215|ENSG00000163599|1493|0|1| ; HLA-DRB1|IDBG-80863|ENSG00000196126|100507709,100507714,3123|0|1| ; IL2|IDBG-36892|ENSG00000109471|3558|0|1| ;
7	Intestinal immune network for IgA production	8118	KEGG	Homo sapiens	4	46	0.09	166446	1.0819e+08	CD28 ; CD40 ; HLA-DRB1 ; IL2 ;	CD28|IDBG-79183|ENSG00000178562|940|0|1| ; CD40|IDBG-78904|ENSG00000101017|958|0|1| ; HLA-DRB1|IDBG-80863|ENSG00000196126|100507709,100507714,3123|0|1| ; IL2|IDBG-36892|ENSG00000109471|3558|0|1| ;
8	Calcineurin-regulated NFAT-dependent transcription in lymphocytes	10534	PID NCI	Homo sapiens	4	45	0.09	1.5206e+06	1.18607e+08	CTLA4 ; IL2 ; IL2RA ; PRKCQ ;	CTLA4|IDBG-79215|ENSG00000163599|1493|0|1| ; IL2|IDBG-36892|ENSG00000109471|3558|0|1| ; IL2RA|IDBG-50566|ENSG00000134460|3559|0|1| ; PRKCQ|IDBG-51302|ENSG00000065675|5588|0|1| ;
9	Downstream signaling in naïve CD8+ T cells	10485	PID NCI	Homo sapiens	4	43	0.09	1.26094e+07	1.22942e+08	IL2 ; IL2RA ; PRKCQ ; STAT4 ;	IL2|IDBG-36892|ENSG00000109471|3558|0|1| ; IL2RA|IDBG-50566|ENSG00000134460|3559|0|1| ; PRKCQ|IDBG-51302|ENSG00000065675|5588|0|1| ; STAT4|IDBG-77625|ENSG00000138378|6775|0|1| ;
10	Calcium signaling in the CD4+ TCR pathway	10462	PID NCI	Homo sapiens	2	23	0.09	0.00032341811414169	0.000504532258061036	IL2 ; IL2RA ;	IL2|IDBG-36892|ENSG00000109471|3558|0|1| ; IL2RA|IDBG-50566|ENSG00000134460|3559|0|1| ;
11	Graft-versus-host disease	2807	KEGG	Homo sapiens	3	37	0.08	9.45971e+08	3.3539e+09	CD28 ; HLA-DRB1 ; IL2 ;	CD28|IDBG-79183|ENSG00000178562|940|0|1| ; HLA-DRB1|IDBG-80863|ENSG00000196126|100507709,100507714,3123|0|1| ; IL2|IDBG-36892|ENSG00000109471|3558|0|1| ;
12	IL27-mediated signaling events	10502	PID NCI	Homo sapiens	2	26	0.08	0.0004146606818608	0.0006219910227912	IL2 ; STAT4 ;	IL2|IDBG-36892|ENSG00000109471|3558|0|1| ; STAT4|IDBG-77625|ENSG00000138378|6775|0|1| ;
13	IL12-mediated signaling events	10615	PID NCI	Homo sapiens	4	58	0.07	4.29754e+07	2.39434e+08	HLA-DRB1 ; IL2 ; IL2RA ; STAT4 ;	HLA-DRB1|IDBG-80863|ENSG00000196126|100507709,100507714,3123|0|1| ; IL2|IDBG-36892|ENSG00000109471|3558|0|1| ; IL2RA|IDBG-50566|ENSG00000134460|3559|0|1| ; STAT4|IDBG-77625|ENSG00000138378|6775|0|1| ;
14	CD4 T cell receptor signaling (through Vav, Rac and JNK cascade ( CD4 T cell receptor signaling (JNK cascade) )	10184	INOH	Homo sapiens	3	41	0.07	1.29454e+09	3.60623e+09	CD28 ; HLA-DRB1 ; PRKCQ ;	CD28|IDBG-79183|ENSG00000178562|940|0|1| ; HLA-DRB1|IDBG-80863|ENSG00000196126|100507709,100507714,3123|0|1| ; PRKCQ|IDBG-51302|ENSG00000065675|5588|0|1| ;
15	Type I diabetes mellitus	525	KEGG	Homo sapiens	3	41	0.07	1.29454e+09	3.60623e+09	CD28 ; HLA-DRB1 ; IL2 ;	CD28|IDBG-79183|ENSG00000178562|940|0|1| ; HLA-DRB1|IDBG-80863|ENSG00000196126|100507709,100507714,3123|0|1| ; IL2|IDBG-36892|ENSG00000109471|3558|0|1| ;
16	Asthma	2818	KEGG	Homo sapiens	2	28	0.07	0.000481664976357775	0.000670890502784044	CD40 ; HLA-DRB1 ;	CD40|IDBG-78904|ENSG00000101017|958|0|1| ; HLA-DRB1|IDBG-80863|ENSG00000196126|100507709,100507714,3123|0|1| ;
17	IL2 signaling events mediated by STAT5	10632	PID NCI	Homo sapiens	2	28	0.07	0.000481664976357775	0.000670890502784044	IL2 ; IL2RA ;	IL2|IDBG-36892|ENSG00000109471|3558|0|1| ; IL2RA|IDBG-50566|ENSG00000134460|3559|0|1| ;
18	T cell receptor signaling (PLC gamma, PKC, Ras and IKK-NF-kappaB cascade) ( CD4 T cell receptor signaling (NF-kB cascade) )	10152	INOH	Homo sapiens	3	50	0.06	2.36672e+09	5.76888e+09	CD28 ; HLA-DRB1 ; PRKCQ ;	CD28|IDBG-79183|ENSG00000178562|940|0|1| ; HLA-DRB1|IDBG-80863|ENSG00000196126|100507709,100507714,3123|0|1| ; PRKCQ|IDBG-51302|ENSG00000065675|5588|0|1| ;
19	IL2 signaling events mediated by PI3K	10589	PID NCI	Homo sapiens	2	35	0.06	0.000754785164549833	0.00101505591094633	IL2 ; IL2RA ;	IL2|IDBG-36892|ENSG00000109471|3558|0|1| ; IL2RA|IDBG-50566|ENSG00000134460|3559|0|1| ;
20	TCR signaling in naïve CD4+ T cells	10446	PID NCI	Homo sapiens	3	60	0.05	4.10606e+09	9.41979e+09	CD28 ; HLA-DRB1 ; PRKCQ ;	CD28|IDBG-79183|ENSG00000178562|940|0|1| ; HLA-DRB1|IDBG-80863|ENSG00000196126|100507709,100507714,3123|0|1| ; PRKCQ|IDBG-51302|ENSG00000065675|5588|0|1| ;
21	IL2-mediated signaling events	10601	PID NCI	Homo sapiens	2	37	0.05	0.000843770514774536	0.00106151774439377	IL2 ; IL2RA ;	IL2|IDBG-36892|ENSG00000109471|3558|0|1| ; IL2RA|IDBG-50566|ENSG00000134460|3559|0|1| ;
22	IL23-mediated signaling events	10539	PID NCI	Homo sapiens	2	37	0.05	0.000843770514774536	0.00106151774439377	IL2 ; STAT4 ;	IL2|IDBG-36892|ENSG00000109471|3558|0|1| ; STAT4|IDBG-77625|ENSG00000138378|6775|0|1| ;
23	SHP2 signaling	10524	PID NCI	Homo sapiens	2	44	0.05	0.00119314771975731	0.00145414878345422	IL2 ; IL2RA ;	IL2|IDBG-36892|ENSG00000109471|3558|0|1| ; IL2RA|IDBG-50566|ENSG00000134460|3559|0|1| ;
24	T cell receptor signaling pathway	563	KEGG	Homo sapiens	4	108	0.04	5.27326e+08	2.28508e+09	CD28 ; CTLA4 ; IL2 ; PRKCQ ;	CD28|IDBG-79183|ENSG00000178562|940|0|1| ; CTLA4|IDBG-79215|ENSG00000163599|1493|0|1| ; IL2|IDBG-36892|ENSG00000109471|3558|0|1| ; PRKCQ|IDBG-51302|ENSG00000065675|5588|0|1| ;
25	Viral myocarditis	8123	KEGG	Homo sapiens	3	68	0.04	5.98308e+09	0.00012963344091889	CD28 ; CD40 ; HLA-DRB1 ;	CD28|IDBG-79183|ENSG00000178562|940|0|1| ; CD40|IDBG-78904|ENSG00000101017|958|0|1| ; HLA-DRB1|IDBG-80863|ENSG00000196126|100507709,100507714,3123|0|1| ;
26	IL2	10422	NETPATH	Homo sapiens	3	81	0.04	0.000101024626288391	0.000187617163107012	IL2 ; IL2RA ; STAT4 ;	IL2|IDBG-36892|ENSG00000109471|3558|0|1| ; IL2RA|IDBG-50566|ENSG00000134460|3559|0|1| ; STAT4|IDBG-77625|ENSG00000138378|6775|0|1| ;
27	T cell receptor signaling pathway ( CD4 T cell receptor signaling )	9867	INOH	Homo sapiens	3	80	0.04	9.73446e+09	0.000189821899782906	CD28 ; HLA-DRB1 ; PRKCQ ;	CD28|IDBG-79183|ENSG00000178562|940|0|1| ; HLA-DRB1|IDBG-80863|ENSG00000196126|100507709,100507714,3123|0|1| ; PRKCQ|IDBG-51302|ENSG00000065675|5588|0|1| ;
28	Negative feedback regulation of JAK STAT pathway by (cytokine receptor degradation signaling) ( JAK-STAT pathway and regulation pathway Diagram )	9645	INOH	Homo sapiens	2	46	0.04	0.00130372835350014	0.00154076987231835	IL2RA ; STAT4 ;	IL2RA|IDBG-50566|ENSG00000134460|3559|0|1| ; STAT4|IDBG-77625|ENSG00000138378|6775|0|1| ;
29	TCR signaling in naïve CD8+ T cells	10538	PID NCI	Homo sapiens	2	48	0.04	0.00141905599410799	0.00162774069912387	CD28 ; PRKCQ ;	CD28|IDBG-79183|ENSG00000178562|940|0|1| ; PRKCQ|IDBG-51302|ENSG00000065675|5588|0|1| ;
30	Il-2 receptor beta chain in t cell activation	4011	PID BIOCARTA	Homo sapiens	2	49	0.04	0.00147849406983363	0.00164746482067176	IL2 ; IL2RA ;	IL2|IDBG-36892|ENSG00000109471|3558|0|1| ; IL2RA|IDBG-50566|ENSG00000134460|3559|0|1| ;
31	Cell adhesion molecules (CAMs)	440	KEGG	Homo sapiens	4	130	0.03	1.10349e+09	3.58635e+09	CD28 ; CD40 ; CTLA4 ; HLA-DRB1 ;	CD28|IDBG-79183|ENSG00000178562|940|0|1| ; CD40|IDBG-78904|ENSG00000101017|958|0|1| ; CTLA4|IDBG-79215|ENSG00000163599|1493|0|1| ; HLA-DRB1|IDBG-80863|ENSG00000196126|100507709,100507714,3123|0|1| ;
32	Jak-STAT signaling pathway	568	KEGG	Homo sapiens	4	154	0.03	2.15866e+09	5.61252e+09	IL2 ; IL21 ; IL2RA ; STAT4 ;	IL2|IDBG-36892|ENSG00000109471|3558|0|1| ; IL21|IDBG-36977|ENSG00000138684|59067|0|1| ; IL2RA|IDBG-50566|ENSG00000134460|3559|0|1| ; STAT4|IDBG-77625|ENSG00000138378|6775|0|1| ;
33	Systemic lupus erythematosus	2805	KEGG	Homo sapiens	3	88	0.03	0.000129360309779992	0.000219350090496508	CD28 ; CD40 ; HLA-DRB1 ;	CD28|IDBG-79183|ENSG00000178562|940|0|1| ; CD40|IDBG-78904|ENSG00000101017|958|0|1| ; HLA-DRB1|IDBG-80863|ENSG00000196126|100507709,100507714,3123|0|1| ;
34	TCR	10409	NETPATH	Homo sapiens	5	259	0.02	6.18314e+07	2.41142e+09	CD28 ; CTLA4 ; PRKCQ ; PTPN22 ; STAT4 ;	CD28|IDBG-79183|ENSG00000178562|940|0|1| ; CTLA4|IDBG-79215|ENSG00000163599|1493|0|1| ; PRKCQ|IDBG-51302|ENSG00000065675|5588|0|1| ; PTPN22|IDBG-101222|ENSG00000134242|26191|0|1| ; STAT4|IDBG-77625|ENSG00000138378|6775|0|1| ;
35	Hematopoietic cell lineage	415	KEGG	Homo sapiens	2	84	0.02	0.00428550811136331	0.00451715719846403	HLA-DRB1 ; IL2RA ;	HLA-DRB1|IDBG-80863|ENSG00000196126|100507709,100507714,3123|0|1| ; IL2RA|IDBG-50566|ENSG00000134460|3559|0|1| ;
36	Toxoplasmosis	10385	KEGG	Homo sapiens	2	127	0.02	0.00956869419831592	0.00982050194037686	CD40 ; HLA-DRB1 ;	CD40|IDBG-78904|ENSG00000101017|958|0|1| ; HLA-DRB1|IDBG-80863|ENSG00000196126|100507709,100507714,3123|0|1| ;
37	Cytokine-cytokine receptor interaction	515	KEGG	Homo sapiens	4	270	0.01	0.000193828823281092	0.000314971837831775	CD40 ; IL2 ; IL21 ; IL2RA ;	CD40|IDBG-78904|ENSG00000101017|958|0|1| ; IL2|IDBG-36892|ENSG00000109471|3558|0|1| ; IL21|IDBG-36977|ENSG00000138684|59067|0|1| ; IL2RA|IDBG-50566|ENSG00000134460|3559|0|1| ;
38	JAK-STAT pathway and regulation pathway ( JAK-STAT pathway and regulation pathway Diagram )	10321	INOH	Homo sapiens	3	275	0.01	0.00358816737827209	0.00388718132646143	IL2RA ; PRKCQ ; STAT4 ;	IL2RA|IDBG-50566|ENSG00000134460|3559|0|1| ; PRKCQ|IDBG-51302|ENSG00000065675|5588|0|1| ; STAT4|IDBG-77625|ENSG00000138378|6775|0|1| ;
39	Positive regulation of (Transcription of SOCS by STAT dimer) in JAK STAT pathway ( JAK-STAT pathway and regulation pathway Diagram )	9481	INOH	Homo sapiens	2	177	0.01	0.0180403797084918	0.0180403797084918	PRKCQ ; STAT4 ;	PRKCQ|IDBG-51302|ENSG00000065675|5588|0|1| ; STAT4|IDBG-77625|ENSG00000138378|6775|0|1| ;
Proteins retrieved from pathways above
Entry	Entry name	Status	Protein names	Gene names	Length	Cross-reference (HGNC)
P27348	1433T_HUMAN	reviewed	14-3-3 protein theta (14-3-3 protein T-cell) (14-3-3 protein tau) (Protein HS1)	YWHAQ	245	12854;
P63104	1433Z_HUMAN	reviewed	14-3-3 protein zeta/delta (Protein kinase C inhibitor protein 1) (KCIP-1)	YWHAZ	245	12855;
P30443	1A01_HUMAN	reviewed	HLA class I histocompatibility antigen, A-1 alpha chain (MHC class I antigen A*1)	HLA-A HLAA	365	4931;
P01892	1A02_HUMAN	reviewed	HLA class I histocompatibility antigen, A-2 alpha chain (MHC class I antigen A*2)	HLA-A HLAA	365	4931;
P04439	1A03_HUMAN	reviewed	HLA class I histocompatibility antigen, A-3 alpha chain (MHC class I antigen A*3)	HLA-A HLAA	365	4931;
P13746	1A11_HUMAN	reviewed	HLA class I histocompatibility antigen, A-11 alpha chain (MHC class I antigen A*11)	HLA-A HLAA	365	4931;
P30447	1A23_HUMAN	reviewed	HLA class I histocompatibility antigen, A-23 alpha chain (HLA class I histocompatibility antigen, A-9 alpha chain) (MHC class I antigen A*23)	HLA-A HLAA	365	4931;
P05534	1A24_HUMAN	reviewed	HLA class I histocompatibility antigen, A-24 alpha chain (Aw-24) (HLA class I histocompatibility antigen, A-9 alpha chain) (MHC class I antigen A*24)	HLA-A HLAA	365	4931;
P18462	1A25_HUMAN	reviewed	HLA class I histocompatibility antigen, A-25 alpha chain (HLA class I histocompatibility antigen, A-10 alpha chain) (MHC class I antigen A*25)	HLA-A HLAA	365	4931;
P30450	1A26_HUMAN	reviewed	HLA class I histocompatibility antigen, A-26 alpha chain (MHC class I antigen A*26)	HLA-A HLAA	365	4931;
P30512	1A29_HUMAN	reviewed	HLA class I histocompatibility antigen, A-29 alpha chain (Aw-19) (MHC class I antigen A*29)	HLA-A HLAA	365	4931;
P16188	1A30_HUMAN	reviewed	HLA class I histocompatibility antigen, A-30 alpha chain (MHC class I antigen A*30)	HLA-A HLAA	365	4931;
P16189	1A31_HUMAN	reviewed	HLA class I histocompatibility antigen, A-31 alpha chain (MHC class I antigen A*31)	HLA-A HLAA	365	4931;
P10314	1A32_HUMAN	reviewed	HLA class I histocompatibility antigen, A-32 alpha chain (MHC class I antigen A*32)	HLA-A HLAA	365	4931;
P16190	1A33_HUMAN	reviewed	HLA class I histocompatibility antigen, A-33 alpha chain (Aw-19) (Aw-33) (MHC class I antigen A*33)	HLA-A HLAA	365	4931;
P30453	1A34_HUMAN	reviewed	HLA class I histocompatibility antigen, A-34 alpha chain (Aw-34) (HLA class I histocompatibility antigen, A-10 alpha chain) (MHC class I antigen A*34)	HLA-A HLAA	365	4931;
P30455	1A36_HUMAN	reviewed	HLA class I histocompatibility antigen, A-36 alpha chain (Aw-36) (MHC class I antigen A*36)	HLA-A HLAA	365	4931;
P30456	1A43_HUMAN	reviewed	HLA class I histocompatibility antigen, A-43 alpha chain (Aw-43) (MHC class I antigen A*43)	HLA-A HLAA	365	4931;
P30457	1A66_HUMAN	reviewed	HLA class I histocompatibility antigen, A-66 alpha chain (Aw-66) (HLA class I histocompatibility antigen, A-10 alpha chain) (MHC class I antigen A*66)	HLA-A HLAA	365	4931;
P01891	1A68_HUMAN	reviewed	HLA class I histocompatibility antigen, A-68 alpha chain (Aw-68) (HLA class I histocompatibility antigen, A-28 alpha chain) (MHC class I antigen A*68)	HLA-A HLAA	365	4931;
P10316	1A69_HUMAN	reviewed	HLA class I histocompatibility antigen, A-69 alpha chain (Aw-69) (HLA class I histocompatibility antigen, A-28 alpha chain) (MHC class I antigen A*69)	HLA-A HLAA	365	4931;
P30459	1A74_HUMAN	reviewed	HLA class I histocompatibility antigen, A-74 alpha chain (Aw-19) (Aw-74) (MHC class I antigen A*74)	HLA-A HLAA	365	4931;
Q09160	1A80_HUMAN	reviewed	HLA class I histocompatibility antigen, A-80 alpha chain (Aw-80) (HLA class I histocompatibility antigen, A-1 alpha chain) (MHC class I antigen A*80)	HLA-A HLAA	365	4931;
P01889	1B07_HUMAN	reviewed	HLA class I histocompatibility antigen, B-7 alpha chain (MHC class I antigen B*7)	HLA-B HLAB	362	4932;
P30460	1B08_HUMAN	reviewed	HLA class I histocompatibility antigen, B-8 alpha chain (MHC class I antigen B*8)	HLA-B HLAB	362	4932;
P30461	1B13_HUMAN	reviewed	HLA class I histocompatibility antigen, B-13 alpha chain (MHC class I antigen B*13)	HLA-B HLAB	362	4932;
P30462	1B14_HUMAN	reviewed	HLA class I histocompatibility antigen, B-14 alpha chain (MHC class I antigen B*14)	HLA-B HLAB	362	4932;
P30464	1B15_HUMAN	reviewed	HLA class I histocompatibility antigen, B-15 alpha chain (MHC class I antigen B*15)	HLA-B HLAB	362	4932;
P30466	1B18_HUMAN	reviewed	HLA class I histocompatibility antigen, B-18 alpha chain (MHC class I antigen B*18)	HLA-B HLAB	362	4932;
P03989	1B27_HUMAN	reviewed	HLA class I histocompatibility antigen, B-27 alpha chain (MHC class I antigen B*27)	HLA-B HLAB	362	4932;
P30685	1B35_HUMAN	reviewed	HLA class I histocompatibility antigen, B-35 alpha chain (MHC class I antigen B*35)	HLA-B HLAB	362	4932;
P18463	1B37_HUMAN	reviewed	HLA class I histocompatibility antigen, B-37 alpha chain (MHC class I antigen B*37)	HLA-B HLAB	362	4932;
Q95365	1B38_HUMAN	reviewed	HLA class I histocompatibility antigen, B-38 alpha chain (Bw-4) (MHC class I antigen B*38)	HLA-B HLAB	362	4932;
P30475	1B39_HUMAN	reviewed	HLA class I histocompatibility antigen, B-39 alpha chain (MHC class I antigen B*39)	HLA-B HLAB	362	4932;
Q04826	1B40_HUMAN	reviewed	HLA class I histocompatibility antigen, B-40 alpha chain (Bw-60) (MHC class I antigen B*40)	HLA-B HLAB	362	4932;
P30479	1B41_HUMAN	reviewed	HLA class I histocompatibility antigen, B-41 alpha chain (Bw-41) (MHC class I antigen B*41)	HLA-B HLAB	362	4932;
P30480	1B42_HUMAN	reviewed	HLA class I histocompatibility antigen, B-42 alpha chain (MHC class I antigen B*42)	HLA-B HLAB	362	4932;
P30481	1B44_HUMAN	reviewed	HLA class I histocompatibility antigen, B-44 alpha chain (Bw-44) (MHC class I antigen B*44)	HLA-B HLAB	362	4932;
P30483	1B45_HUMAN	reviewed	HLA class I histocompatibility antigen, B-45 alpha chain (Bw-45) (MHC class I antigen B*45)	HLA-B HLAB	362	4932;
P30484	1B46_HUMAN	reviewed	HLA class I histocompatibility antigen, B-46 alpha chain (Bw-46) (MHC class I antigen B*46)	HLA-B HLAB	362	4932;
P30485	1B47_HUMAN	reviewed	HLA class I histocompatibility antigen, B-47 alpha chain (Bw-47) (MHC class I antigen B*47)	HLA-B HLAB	362	4932;
P30486	1B48_HUMAN	reviewed	HLA class I histocompatibility antigen, B-48 alpha chain (Bw-48) (MHC class I antigen B*48)	HLA-B HLAB	362	4932;
P30487	1B49_HUMAN	reviewed	HLA class I histocompatibility antigen, B-49 alpha chain (HLA class I histocompatibility antigen, B-21 alpha chain) (MHC class I antigen B*49)	HLA-B HLAB	362	4932;
P30488	1B50_HUMAN	reviewed	HLA class I histocompatibility antigen, B-50 alpha chain (Bw-50) (HLA class I histocompatibility antigen, B-21 alpha chain) (MHC class I antigen B*50)	HLA-B HLAB	362	4932;
P18464	1B51_HUMAN	reviewed	HLA class I histocompatibility antigen, B-51 alpha chain (MHC class I antigen B*51)	HLA-B HLAB	362	4932;
P30490	1B52_HUMAN	reviewed	HLA class I histocompatibility antigen, B-52 alpha chain (Bw-52) (HLA class I histocompatibility antigen, B-5 alpha chain) (MHC class I antigen B*52)	HLA-B HLAB	362	4932;
P30491	1B53_HUMAN	reviewed	HLA class I histocompatibility antigen, B-53 alpha chain (Bw-53) (MHC class I antigen B*53)	HLA-B HLAB	362	4932;
P30492	1B54_HUMAN	reviewed	HLA class I histocompatibility antigen, B-54 alpha chain (Bw-22) (Bw-54) (MHC class I antigen B*54)	HLA-B HLAB	362	4932;
P30493	1B55_HUMAN	reviewed	HLA class I histocompatibility antigen, B-55 alpha chain (Bw-55) (HLA class I histocompatibility antigen, B-12 alpha chain) (MHC class I antigen B*55)	HLA-B HLAB CDABP0067	362	4932;
P30495	1B56_HUMAN	reviewed	HLA class I histocompatibility antigen, B-56 alpha chain (Bw-22) (Bw-56) (MHC class I antigen B*56)	HLA-B HLAB	362	4932;
P18465	1B57_HUMAN	reviewed	HLA class I histocompatibility antigen, B-57 alpha chain (Bw-57) (MHC class I antigen B*57)	HLA-B HLAB	362	4932;
P10319	1B58_HUMAN	reviewed	HLA class I histocompatibility antigen, B-58 alpha chain (Bw-58) (MHC class I antigen B*58)	HLA-B HLAB	362	4932;
Q29940	1B59_HUMAN	reviewed	HLA class I histocompatibility antigen, B-59 alpha chain (MHC class I antigen B*59)	HLA-B HLAB	362	4932;
Q29836	1B67_HUMAN	reviewed	HLA class I histocompatibility antigen, B-67 alpha chain (MHC class I antigen B*67)	HLA-B HLAB	362	4932;
Q31612	1B73_HUMAN	reviewed	HLA class I histocompatibility antigen, B-73 alpha chain (MHC class I antigen B*73)	HLA-B HLAB	363	4932;
P30498	1B78_HUMAN	reviewed	HLA class I histocompatibility antigen, B-78 alpha chain (MHC class I antigen B*78)	HLA-B HLAB	362	4932;
Q31610	1B81_HUMAN	reviewed	HLA class I histocompatibility antigen, B-81 alpha chain (B'DT) (MHC class I antigen B*81)	HLA-B HLAB	362	4932;
Q29718	1B82_HUMAN	reviewed	HLA class I histocompatibility antigen, B-82 alpha chain (MHC class I antigen B*82)	HLA-B HLAB	362	4932;
P30499	1C01_HUMAN	reviewed	HLA class I histocompatibility antigen, Cw-1 alpha chain (MHC class I antigen Cw*1)	HLA-C HLAC	366	4933;
P30501	1C02_HUMAN	reviewed	HLA class I histocompatibility antigen, Cw-2 alpha chain (MHC class I antigen Cw*2)	HLA-C HLAC	366	4933;
P04222	1C03_HUMAN	reviewed	HLA class I histocompatibility antigen, Cw-3 alpha chain (MHC class I antigen Cw*3)	HLA-C HLAC	366	4933;
P30504	1C04_HUMAN	reviewed	HLA class I histocompatibility antigen, Cw-4 alpha chain (MHC class I antigen Cw*4)	HLA-C HLAC	366	4933;
Q9TNN7	1C05_HUMAN	reviewed	HLA class I histocompatibility antigen, Cw-5 alpha chain (MHC class I antigen Cw*5)	HLA-C HLAC	366	4933;
Q29963	1C06_HUMAN	reviewed	HLA class I histocompatibility antigen, Cw-6 alpha chain (MHC class I antigen Cw*6)	HLA-C HLAC	366	4933;
P10321	1C07_HUMAN	reviewed	HLA class I histocompatibility antigen, Cw-7 alpha chain (MHC class I antigen Cw*7)	HLA-C HLAC	366	4933;
P30505	1C08_HUMAN	reviewed	HLA class I histocompatibility antigen, Cw-8 alpha chain (MHC class I antigen Cw*8)	HLA-C HLAC	366	4933;
P30508	1C12_HUMAN	reviewed	HLA class I histocompatibility antigen, Cw-12 alpha chain (MHC class I antigen Cw*12)	HLA-C HLAC	366	4933;
P30510	1C14_HUMAN	reviewed	HLA class I histocompatibility antigen, Cw-14 alpha chain (MHC class I antigen Cw*14)	HLA-C HLAC	366	4933;
Q07000	1C15_HUMAN	reviewed	HLA class I histocompatibility antigen, Cw-15 alpha chain (MHC class I antigen Cw*15)	HLA-C HLAC	366	4933;
Q29960	1C16_HUMAN	reviewed	HLA class I histocompatibility antigen, Cw-16 alpha chain (MHC class I antigen Cw*16)	HLA-C HLAC	366	4933;
Q95604	1C17_HUMAN	reviewed	HLA class I histocompatibility antigen, Cw-17 alpha chain (MHC class I antigen Cw*17)	HLA-C D6S204 HLA-JY3 HLAC	372	4933;
Q29865	1C18_HUMAN	reviewed	HLA class I histocompatibility antigen, Cw-18 alpha chain (MHC class I antigen Cw*18)	HLA-C HLAC	366	4933;
P04229	2B11_HUMAN	reviewed	HLA class II histocompatibility antigen, DRB1-1 beta chain (MHC class II antigen DRB1*1) (DR-1) (DR1)	HLA-DRB1	266	4948;
P01912	2B13_HUMAN	reviewed	HLA class II histocompatibility antigen, DRB1-3 chain (Clone P2-beta-3) (MHC class II antigen DRB1*3)	HLA-DRB1	266	4948;
P13760	2B14_HUMAN	reviewed	HLA class II histocompatibility antigen, DRB1-4 beta chain (MHC class II antigen DRB1*4) (DR-4) (DR4)	HLA-DRB1	266	4948;
P13761	2B17_HUMAN	reviewed	HLA class II histocompatibility antigen, DRB1-7 beta chain (MHC class II antigen DRB1*7) (DR-7) (DR7)	HLA-DRB1	266	4948;
Q30134	2B18_HUMAN	reviewed	HLA class II histocompatibility antigen, DRB1-8 beta chain (MHC class II antigen DRB1*8) (DR-8) (DR8) (DRw8)	HLA-DRB1	266	4948;
Q9TQE0	2B19_HUMAN	reviewed	HLA class II histocompatibility antigen, DRB1-9 beta chain (MHC class II antigen DRB1*9) (DR-9) (DR9)	HLA-DRB1	266	4948;
Q30167	2B1A_HUMAN	reviewed	HLA class II histocompatibility antigen, DRB1-10 beta chain (DRw10) (MHC class II antigen DRB1*10)	HLA-DRB1	266	4948;
P20039	2B1B_HUMAN	reviewed	HLA class II histocompatibility antigen, DRB1-11 beta chain (DR-5) (DR5) (DRw11) (MHC class II antigen DRB1*11)	HLA-DRB1	266	4948;
Q95IE3	2B1C_HUMAN	reviewed	HLA class II histocompatibility antigen, DRB1-12 beta chain (MHC class II antigen DRB1*12) (DR-12) (DR12)	HLA-DRB1	266	4948;
Q5Y7A7	2B1D_HUMAN	reviewed	HLA class II histocompatibility antigen, DRB1-13 beta chain (MHC class II antigen DRB1*13) (DR-13) (DR13)	HLA-DRB1	266	4948;
Q9GIY3	2B1E_HUMAN	reviewed	HLA class II histocompatibility antigen, DRB1-14 beta chain (MHC class II antigen DRB1*14) (DR-14) (DR14)	HLA-DRB1	266	4948;
P01911	2B1F_HUMAN	reviewed	HLA class II histocompatibility antigen, DRB1-15 beta chain (DW2.2/DR2.2) (MHC class II antigen DRB1*15)	HLA-DRB1 HLA-DRB2	266	4948;
Q29974	2B1G_HUMAN	reviewed	HLA class II histocompatibility antigen, DRB1-16 beta chain (MHC class II antigen DRB1*16) (DR-16) (DR16)	HLA-DRB1	266	4948;
P78314	3BP2_HUMAN	reviewed	SH3 domain-binding protein 2 (3BP-2)	SH3BP2 3BP2 RES4-23	561	10825;
Q13541	4EBP1_HUMAN	reviewed	Eukaryotic translation initiation factor 4E-binding protein 1 (4E-BP1) (eIF4E-binding protein 1) (Phosphorylated heat- and acid-stable protein regulated by insulin 1) (PHAS-I)	EIF4EBP1	118	3288;
P08195	4F2_HUMAN	reviewed	4F2 cell-surface antigen heavy chain (4F2hc) (4F2 heavy chain antigen) (Lymphocyte activation antigen 4F2 large subunit) (CD antigen CD98)	SLC3A2 MDU1	630	11026;
Q9Y478	AAKB1_HUMAN	reviewed	5'-AMP-activated protein kinase subunit beta-1 (AMPK subunit beta-1) (AMPKb)	PRKAB1 AMPK	270	9378;
O43741	AAKB2_HUMAN	reviewed	5'-AMP-activated protein kinase subunit beta-2 (AMPK subunit beta-2)	PRKAB2	272	9379;
P54619	AAKG1_HUMAN	reviewed	5'-AMP-activated protein kinase subunit gamma-1 (AMPK gamma1) (AMPK subunit gamma-1) (AMPKg)	PRKAG1	331	9385;
Q9UGJ0	AAKG2_HUMAN	reviewed	5'-AMP-activated protein kinase subunit gamma-2 (AMPK gamma2) (AMPK subunit gamma-2) (H91620p)	PRKAG2	569	9386;
Q9UGI9	AAKG3_HUMAN	reviewed	5'-AMP-activated protein kinase subunit gamma-3 (AMPK gamma3) (AMPK subunit gamma-3)	PRKAG3 AMPKG3	489	9387;
Q13131	AAPK1_HUMAN	reviewed	5'-AMP-activated protein kinase catalytic subunit alpha-1 (AMPK subunit alpha-1) (EC 2.7.11.1) (Acetyl-CoA carboxylase kinase) (ACACA kinase) (EC 2.7.11.27) (Hydroxymethylglutaryl-CoA reductase kinase) (HMGCR kinase) (EC 2.7.11.31) (Tau-protein kinase PRKAA1) (EC 2.7.11.26)	PRKAA1 AMPK1	559	9376;
P54646	AAPK2_HUMAN	reviewed	5'-AMP-activated protein kinase catalytic subunit alpha-2 (AMPK subunit alpha-2) (EC 2.7.11.1) (Acetyl-CoA carboxylase kinase) (ACACA kinase) (EC 2.7.11.27) (Hydroxymethylglutaryl-CoA reductase kinase) (HMGCR kinase) (EC 2.7.11.31)	PRKAA2 AMPK AMPK2	552	9377;
Q8IZP0	ABI1_HUMAN	reviewed	Abl interactor 1 (Abelson interactor 1) (Abi-1) (Abl-binding protein 4) (AblBP4) (Eps8 SH3 domain-binding protein) (Eps8-binding protein) (Nap1-binding protein) (Nap1BP) (Spectrin SH3 domain-binding protein 1) (e3B1)	ABI1 SSH3BP1	508	11320;
P00519	ABL1_HUMAN	reviewed	Tyrosine-protein kinase ABL1 (EC 2.7.10.2) (Abelson murine leukemia viral oncogene homolog 1) (Abelson tyrosine-protein kinase 1) (Proto-oncogene c-Abl) (p150)	ABL1 ABL JTK7	1130	76;
P42684	ABL2_HUMAN	reviewed	Abelson tyrosine-protein kinase 2 (EC 2.7.10.2) (Abelson murine leukemia viral oncogene homolog 2) (Abelson-related gene protein) (Tyrosine-protein kinase ARG)	ABL2 ABLL ARG	1182	77;
Q9BR61	ACBD6_HUMAN	reviewed	Acyl-CoA-binding domain-containing protein 6	ACBD6	282	23339;
P53396	ACLY_HUMAN	reviewed	ATP-citrate synthase (EC 2.3.3.8) (ATP-citrate (pro-S-)-lyase) (ACL) (Citrate cleavage enzyme)	ACLY	1101	115;
P60709	ACTB_HUMAN	reviewed	Actin, cytoplasmic 1 (Beta-actin) [Cleaved into: Actin, cytoplasmic 1, N-terminally processed]	ACTB	375	132;
P63261	ACTG_HUMAN	reviewed	Actin, cytoplasmic 2 (Gamma-actin) [Cleaved into: Actin, cytoplasmic 2, N-terminally processed]	ACTG1 ACTB ACTG	375	144;
P12814	ACTN1_HUMAN	reviewed	Alpha-actinin-1 (Alpha-actinin cytoskeletal isoform) (F-actin cross-linking protein) (Non-muscle alpha-actinin-1)	ACTN1	892	163;
P35609	ACTN2_HUMAN	reviewed	Alpha-actinin-2 (Alpha-actinin skeletal muscle isoform 2) (F-actin cross-linking protein)	ACTN2	894	164;
Q08043	ACTN3_HUMAN	reviewed	Alpha-actinin-3 (Alpha-actinin skeletal muscle isoform 3) (F-actin cross-linking protein)	ACTN3	901	165;
O43707	ACTN4_HUMAN	reviewed	Alpha-actinin-4 (F-actin cross-linking protein) (Non-muscle alpha-actinin 4)	ACTN4	911	166;
P68133	ACTS_HUMAN	reviewed	Actin, alpha skeletal muscle (Alpha-actin-1)	ACTA1 ACTA	377	129;
P36896	ACV1B_HUMAN	reviewed	Activin receptor type-1B (EC 2.7.11.30) (Activin receptor type IB) (ACTR-IB) (Activin receptor-like kinase 4) (ALK-4) (Serine/threonine-protein kinase receptor R2) (SKR2)	ACVR1B ACVRLK4 ALK4	505	172;
P37023	ACVL1_HUMAN	reviewed	Serine/threonine-protein kinase receptor R3 (SKR3) (EC 2.7.11.30) (Activin receptor-like kinase 1) (ALK-1) (TGF-B superfamily receptor type I) (TSR-I)	ACVRL1 ACVRLK1 ALK1	503	175;
Q04771	ACVR1_HUMAN	reviewed	Activin receptor type-1 (EC 2.7.11.30) (Activin receptor type I) (ACTR-I) (Activin receptor-like kinase 2) (ALK-2) (Serine/threonine-protein kinase receptor R1) (SKR1) (TGF-B superfamily receptor type I) (TSR-I)	ACVR1 ACVRLK2	509	171;
Q13443	ADAM9_HUMAN	reviewed	Disintegrin and metalloproteinase domain-containing protein 9 (ADAM 9) (EC 3.4.24.-) (Cellular disintegrin-related protein) (Meltrin-gamma) (Metalloprotease/disintegrin/cysteine-rich protein 9) (Myeloma cell metalloproteinase)	ADAM9 KIAA0021 MCMP MDC9 MLTNG	819	216;
P00813	ADA_HUMAN	reviewed	Adenosine deaminase (EC 3.5.4.4) (Adenosine aminohydrolase)	ADA ADA1	363	186;
P55196	AFAD_HUMAN	reviewed	Afadin (ALL1-fused gene from chromosome 6 protein) (Protein AF-6)	MLLT4 AF6	1824	7137;
P51826	AFF3_HUMAN	reviewed	AF4/FMR2 family member 3 (Lymphoid nuclear protein related to AF4) (Protein LAF-4)	AFF3 LAF4	1226	6473;
Q9GZX7	AICDA_HUMAN	reviewed	Activation-induced cytidine deaminase (EC 3.5.4.5) (Cytidine aminohydrolase)	AICDA AID	198	13203;
P24588	AKAP5_HUMAN	reviewed	A-kinase anchor protein 5 (AKAP-5) (A-kinase anchor protein 79 kDa) (AKAP 79) (H21) (cAMP-dependent protein kinase regulatory subunit II high affinity-binding protein)	AKAP5 AKAP79	427	375;
P31749	AKT1_HUMAN	reviewed	RAC-alpha serine/threonine-protein kinase (EC 2.7.11.1) (Protein kinase B) (PKB) (Protein kinase B alpha) (PKB alpha) (Proto-oncogene c-Akt) (RAC-PK-alpha)	AKT1 PKB RAC	480	391;
P31751	AKT2_HUMAN	reviewed	RAC-beta serine/threonine-protein kinase (EC 2.7.11.1) (Protein kinase Akt-2) (Protein kinase B beta) (PKB beta) (RAC-PK-beta)	AKT2	481	392;
Q9Y243	AKT3_HUMAN	reviewed	RAC-gamma serine/threonine-protein kinase (EC 2.7.11.1) (Protein kinase Akt-3) (Protein kinase B gamma) (PKB gamma) (RAC-PK-gamma) (STK-2)	AKT3 PKBG	479	393;
Q9UM73	ALK_HUMAN	reviewed	ALK tyrosine kinase receptor (EC 2.7.10.1) (Anaplastic lymphoma kinase) (CD antigen CD246)	ALK	1620	427;
Q16671	AMHR2_HUMAN	reviewed	Anti-Muellerian hormone type-2 receptor (EC 2.7.11.30) (Anti-Muellerian hormone type II receptor) (AMH type II receptor) (MIS type II receptor) (MISRII) (MRII)	AMHR2 AMHR MISR2	573	465;
Q01432	AMPD3_HUMAN	reviewed	AMP deaminase 3 (EC 3.5.4.6) (AMP deaminase isoform E) (Erythrocyte AMP deaminase)	AMPD3	767	470;
P15144	AMPN_HUMAN	reviewed	Aminopeptidase N (AP-N) (hAPN) (EC 3.4.11.2) (Alanyl aminopeptidase) (Aminopeptidase M) (AP-M) (Microsomal aminopeptidase) (Myeloid plasma membrane glycoprotein CD13) (gp150) (CD antigen CD13)	ANPEP APN CD13 PEPN	967	500;
Q15389	ANGP1_HUMAN	reviewed	Angiopoietin-1 (ANG-1)	ANGPT1 KIAA0003	498	484;
P50995	ANX11_HUMAN	reviewed	Annexin A11 (56 kDa autoantigen) (Annexin XI) (Annexin-11) (Calcyclin-associated annexin 50) (CAP-50)	ANXA11 ANX11	505	535;
P07355	ANXA2_HUMAN	reviewed	Annexin A2 (Annexin II) (Annexin-2) (Calpactin I heavy chain) (Calpactin-1 heavy chain) (Chromobindin-8) (Lipocortin II) (Placental anticoagulant protein IV) (PAP-IV) (Protein I) (p36)	ANXA2 ANX2 ANX2L4 CAL1H LPC2D	339	537;
P10398	ARAF_HUMAN	reviewed	Serine/threonine-protein kinase A-Raf (EC 2.7.11.1) (Proto-oncogene A-Raf) (Proto-oncogene A-Raf-1) (Proto-oncogene Pks)	ARAF ARAF1 PKS PKS2	606	646;
P25098	ARBK1_HUMAN	reviewed	Beta-adrenergic receptor kinase 1 (Beta-ARK-1) (EC 2.7.11.15) (G-protein coupled receptor kinase 2)	ADRBK1 BARK BARK1 GRK2	689	289;
P35626	ARBK2_HUMAN	reviewed	Beta-adrenergic receptor kinase 2 (Beta-ARK-2) (EC 2.7.11.15) (G-protein-coupled receptor kinase 3)	ADRBK2 BARK2 GRK3	688	290;
Q92974	ARHG2_HUMAN	reviewed	Rho guanine nucleotide exchange factor 2 (Guanine nucleotide exchange factor H1) (GEF-H1) (Microtubule-regulated Rho-GEF) (Proliferating cell nucleolar antigen p40)	ARHGEF2 KIAA0651 LFP40	986	682;
Q15052	ARHG6_HUMAN	reviewed	Rho guanine nucleotide exchange factor 6 (Alpha-Pix) (COOL-2) (PAK-interacting exchange factor alpha) (Rac/Cdc42 guanine nucleotide exchange factor 6)	ARHGEF6 COOL2 KIAA0006 PIXA	776	685;
Q14155	ARHG7_HUMAN	reviewed	Rho guanine nucleotide exchange factor 7 (Beta-Pix) (COOL-1) (PAK-interacting exchange factor beta) (p85)	ARHGEF7 COOL1 KIAA0142 P85SPR PAK3BP PIXB Nbla10314	803	15607;
Q9NZ32	ARP10_HUMAN	reviewed	Actin-related protein 10 (Actin-related protein 11) (hARP11)	ACTR10 ACTR11 ARP11	417	17372;
P17405	ASM_HUMAN	reviewed	Sphingomyelin phosphodiesterase (EC 3.1.4.12) (Acid sphingomyelinase) (aSMase)	SMPD1 ASM	629	11120;
P05023	AT1A1_HUMAN	reviewed	Sodium/potassium-transporting ATPase subunit alpha-1 (Na(+)/K(+) ATPase alpha-1 subunit) (EC 3.6.3.9) (Sodium pump subunit alpha-1)	ATP1A1	1023	799;
P13637	AT1A3_HUMAN	reviewed	Sodium/potassium-transporting ATPase subunit alpha-3 (Na(+)/K(+) ATPase alpha-3 subunit) (EC 3.6.3.9) (Na(+)/K(+) ATPase alpha(III) subunit) (Sodium pump subunit alpha-3)	ATP1A3	1013	801;
P15336	ATF2_HUMAN	reviewed	Cyclic AMP-dependent transcription factor ATF-2 (cAMP-dependent transcription factor ATF-2) (Activating transcription factor 2) (Cyclic AMP-responsive element-binding protein 2) (CREB-2) (cAMP-responsive element-binding protein 2) (HB16) (cAMP response element-binding protein CRE-BP1)	ATF2 CREB2 CREBP1	505	784;
P27037	AVR2A_HUMAN	reviewed	Activin receptor type-2A (EC 2.7.11.30) (Activin receptor type IIA) (ACTR-IIA) (ACTRIIA)	ACVR2A ACVR2	513	173;
Q13705	AVR2B_HUMAN	reviewed	Activin receptor type-2B (EC 2.7.11.30) (Activin receptor type IIB) (ACTR-IIB)	ACVR2B	512	174;
Q07817	B2CL1_HUMAN	reviewed	Bcl-2-like protein 1 (Bcl2-L-1) (Apoptosis regulator Bcl-X)	BCL2L1 BCL2L BCLX	233	992;
P61769	B2MG_HUMAN	reviewed	Beta-2-microglobulin [Cleaved into: Beta-2-microglobulin form pI 5.3]	B2M CDABP0092 HDCMA22P	119	914;
Q92934	BAD_HUMAN	reviewed	Bcl2 antagonist of cell death (BAD) (Bcl-2-binding component 6) (Bcl-2-like protein 8) (Bcl2-L-8) (Bcl-XL/Bcl-2-associated death promoter)	BAD BBC6 BCL2L8	168	936;
Q9NR55	BATF3_HUMAN	reviewed	Basic leucine zipper transcriptional factor ATF-like 3 (B-ATF-3) (21 kDa small nuclear factor isolated from T-cells) (Jun dimerization protein p21SNFT)	BATF3 SNFT	127	28915;
Q6ZUJ8	BCAP_HUMAN	reviewed	Phosphoinositide 3-kinase adapter protein 1 (B-cell adapter for phosphoinositide 3-kinase) (B-cell phosphoinositide 3-kinase adapter protein 1)	PIK3AP1 BCAP	805	30034;
O95999	BCL10_HUMAN	reviewed	B-cell lymphoma/leukemia 10 (B-cell CLL/lymphoma 10) (Bcl-10) (CARD-containing molecule enhancing NF-kappa-B) (CARD-like apoptotic protein) (hCLAP) (CED-3/ICH-1 prodomain homologous E10-like regulator) (CIPER) (Cellular homolog of vCARMEN) (cCARMEN) (Cellular-E10) (c-E10) (Mammalian CARD-containing adapter molecule E10) (mE10)	BCL10 CIPER CLAP	233	989;
P10415	BCL2_HUMAN	reviewed	Apoptosis regulator Bcl-2	BCL2	239	990;
Q02338	BDH_HUMAN	reviewed	D-beta-hydroxybutyrate dehydrogenase, mitochondrial (BDH) (EC 1.1.1.30) (3-hydroxybutyrate dehydrogenase)	BDH1 BDH	343	1027;
P55957	BID_HUMAN	reviewed	BH3-interacting domain death agonist (p22 BID) (BID) [Cleaved into: BH3-interacting domain death agonist p15 (p15 BID); BH3-interacting domain death agonist p13 (p13 BID); BH3-interacting domain death agonist p11 (p11 BID)]	BID	195	1050;
Q13490	BIRC2_HUMAN	reviewed	Baculoviral IAP repeat-containing protein 2 (EC 6.3.2.-) (C-IAP1) (IAP homolog B) (Inhibitor of apoptosis protein 2) (IAP-2) (hIAP-2) (hIAP2) (RING finger protein 48) (TNFR2-TRAF-signaling complex protein 2)	BIRC2 API1 IAP2 MIHB RNF48	618	590;
Q13489	BIRC3_HUMAN	reviewed	Baculoviral IAP repeat-containing protein 3 (EC 6.3.2.-) (Apoptosis inhibitor 2) (API2) (C-IAP2) (IAP homolog C) (Inhibitor of apoptosis protein 1) (IAP-1) (hIAP-1) (hIAP1) (RING finger protein 49) (TNFR2-TRAF-signaling complex protein 1)	BIRC3 API2 IAP1 MIHC RNF49	604	591;
Q96LC9	BMF_HUMAN	reviewed	Bcl-2-modifying factor	BMF	184	24132;
P12643	BMP2_HUMAN	reviewed	Bone morphogenetic protein 2 (BMP-2) (Bone morphogenetic protein 2A) (BMP-2A)	BMP2 BMP2A	396	1069;
P12644	BMP4_HUMAN	reviewed	Bone morphogenetic protein 4 (BMP-4) (Bone morphogenetic protein 2B) (BMP-2B)	BMP4 BMP2B DVR4	408	1071;
P22003	BMP5_HUMAN	reviewed	Bone morphogenetic protein 5 (BMP-5)	BMP5	454	1072;
P22004	BMP6_HUMAN	reviewed	Bone morphogenetic protein 6 (BMP-6) (VG-1-related protein) (VG-1-R) (VGR-1)	BMP6 VGR	513	1073;
P18075	BMP7_HUMAN	reviewed	Bone morphogenetic protein 7 (BMP-7) (Osteogenic protein 1) (OP-1) (Eptotermin alfa)	BMP7 OP1	431	1074;
Q7Z5Y6	BMP8A_HUMAN	reviewed	Bone morphogenetic protein 8A (BMP-8A)	BMP8A	402	21650;
P34820	BMP8B_HUMAN	reviewed	Bone morphogenetic protein 8B (BMP-8) (BMP-8B) (Osteogenic protein 2) (OP-2)	BMP8B BMP8	402	1075;
Q13873	BMPR2_HUMAN	reviewed	Bone morphogenetic protein receptor type-2 (BMP type-2 receptor) (BMPR-2) (EC 2.7.11.30) (Bone morphogenetic protein receptor type II) (BMP type II receptor) (BMPR-II)	BMPR2 PPH1	1038	1078;
P36894	BMR1A_HUMAN	reviewed	Bone morphogenetic protein receptor type-1A (BMP type-1A receptor) (BMPR-1A) (EC 2.7.11.30) (Activin receptor-like kinase 3) (ALK-3) (Serine/threonine-protein kinase receptor R5) (SKR5) (CD antigen CD292)	BMPR1A ACVRLK3 ALK3	532	1076;
O00238	BMR1B_HUMAN	reviewed	Bone morphogenetic protein receptor type-1B (BMP type-1B receptor) (BMPR-1B) (EC 2.7.11.30) (CD antigen CDw293)	BMPR1B	502	1077;
P15056	BRAF_HUMAN	reviewed	Serine/threonine-protein kinase B-raf (EC 2.7.11.1) (Proto-oncogene B-Raf) (p94) (v-Raf murine sarcoma viral oncogene homolog B1)	BRAF BRAF1 RAFB1	766	1097;
Q06187	BTK_HUMAN	reviewed	Tyrosine-protein kinase BTK (EC 2.7.10.2) (Agammaglobulinemia tyrosine kinase) (ATK) (B-cell progenitor kinase) (BPK) (Bruton tyrosine kinase)	BTK AGMX1 ATK BPK	659	1133;
P02745	C1QA_HUMAN	reviewed	Complement C1q subcomponent subunit A	C1QA	245	1241;
P02746	C1QB_HUMAN	reviewed	Complement C1q subcomponent subunit B	C1QB	253	1242;
P02747	C1QC_HUMAN	reviewed	Complement C1q subcomponent subunit C	C1QC C1QG	245	1245;
P00736	C1R_HUMAN	reviewed	Complement C1r subcomponent (EC 3.4.21.41) (Complement component 1 subcomponent r) [Cleaved into: Complement C1r subcomponent heavy chain; Complement C1r subcomponent light chain]	C1R	705	1246;
P09871	C1S_HUMAN	reviewed	Complement C1s subcomponent (EC 3.4.21.42) (C1 esterase) (Complement component 1 subcomponent s) [Cleaved into: Complement C1s subcomponent heavy chain; Complement C1s subcomponent light chain]	C1S	688	1247;
P33076	C2TA_HUMAN	reviewed	MHC class II transactivator (CIITA)	CIITA MHC2TA	1130	7067;
Q9Y6J0	CABIN_HUMAN	reviewed	Calcineurin-binding protein cabin-1 (Calcineurin inhibitor) (CAIN)	CABIN1 KIAA0330	2220	24187;
P55291	CAD15_HUMAN	reviewed	Cadherin-15 (Cadherin-14) (Muscle cadherin) (M-cadherin)	CDH15 CDH14 CDH3	814	1754;
P12830	CADH1_HUMAN	reviewed	Cadherin-1 (CAM 120/80) (Epithelial cadherin) (E-cadherin) (Uvomorulin) (CD antigen CD324) [Cleaved into: E-Cad/CTF1; E-Cad/CTF2; E-Cad/CTF3]	CDH1 CDHE UVO	882	1748;
P19022	CADH2_HUMAN	reviewed	Cadherin-2 (CDw325) (Neural cadherin) (N-cadherin) (CD antigen CD325)	CDH2 CDHN NCAD	906	1759;
P22223	CADH3_HUMAN	reviewed	Cadherin-3 (Placental cadherin) (P-cadherin)	CDH3 CDHP	829	1762;
P55283	CADH4_HUMAN	reviewed	Cadherin-4 (Retinal cadherin) (R-CAD) (R-cadherin)	CDH4	916	1763;
P33151	CADH5_HUMAN	reviewed	Cadherin-5 (7B4 antigen) (Vascular endothelial cadherin) (VE-cadherin) (CD antigen CD144)	CDH5	784	1764;
Q9BY67	CADM1_HUMAN	reviewed	Cell adhesion molecule 1 (Immunoglobulin superfamily member 4) (IgSF4) (Nectin-like protein 2) (NECL-2) (Spermatogenic immunoglobulin superfamily) (SgIgSF) (Synaptic cell adhesion molecule) (SynCAM) (Tumor suppressor in lung cancer 1) (TSLC-1)	CADM1 IGSF4 IGSF4A NECL2 SYNCAM TSLC1	442	5951;
Q8N126	CADM3_HUMAN	reviewed	Cell adhesion molecule 3 (Brain immunoglobulin receptor) (Immunoglobulin superfamily member 4B) (IgSF4B) (Nectin-like protein 1) (NECL-1) (Synaptic cell adhesion molecule 3) (SynCAM3) (TSLC1-like protein 1) (TSLL1)	CADM3 IGSF4B NECL1 SYNCAM3 TSLL1 UNQ225/PRO258	398	17601;
P62158	CALM_HUMAN	reviewed	Calmodulin (CaM)	CALM1 CALM CAM CAM1; CALM2 CAM2 CAMB; CALM3 CALML2 CAM3 CAMC CAMIII	149	1442;1445;1449;
P63098	CANB1_HUMAN	reviewed	Calcineurin subunit B type 1 (Protein phosphatase 2B regulatory subunit 1) (Protein phosphatase 3 regulatory subunit B alpha isoform 1)	PPP3R1 CNA2 CNB	170	9317;
Q96LZ3	CANB2_HUMAN	reviewed	Calcineurin subunit B type 2 (Calcineurin B-like protein) (CBLP) (Calcineurin BII) (CNBII) (PPP3R1-like) (Protein phosphatase 2B regulatory subunit 2) (Protein phosphatase 3 regulatory subunit B beta isoform)	PPP3R2 CBLP PPP3RL	170	9318;
Q9BXL7	CAR11_HUMAN	reviewed	Caspase recruitment domain-containing protein 11 (CARD-containing MAGUK protein 1) (Carma 1)	CARD11 CARMA1	1154	16393;
Q14511	CASL_HUMAN	reviewed	Enhancer of filamentation 1 (hEF1) (CRK-associated substrate-related protein) (CAS-L) (CasL) (Cas scaffolding protein family member 2) (Neural precursor cell expressed developmentally down-regulated protein 9) (NEDD-9) (Renal carcinoma antigen NY-REN-12) (p105) [Cleaved into: Enhancer of filamentation 1 p55]	NEDD9 CASL CASS2	834	7733;
P42574	CASP3_HUMAN	reviewed	Caspase-3 (CASP-3) (EC 3.4.22.56) (Apopain) (Cysteine protease CPP32) (CPP-32) (Protein Yama) (SREBP cleavage activity 1) (SCA-1) [Cleaved into: Caspase-3 subunit p17; Caspase-3 subunit p12]	CASP3 CPP32	277	1504;
Q14790	CASP8_HUMAN	reviewed	Caspase-8 (CASP-8) (EC 3.4.22.61) (Apoptotic cysteine protease) (Apoptotic protease Mch-5) (CAP4) (FADD-homologous ICE/ced-3-like protease) (FADD-like ICE) (FLICE) (ICE-like apoptotic protease 5) (MORT1-associated ced-3 homolog) (MACH) [Cleaved into: Caspase-8 subunit p18; Caspase-8 subunit p10]	CASP8 MCH5	479	1509;
P55211	CASP9_HUMAN	reviewed	Caspase-9 (CASP-9) (EC 3.4.22.62) (Apoptotic protease Mch-6) (Apoptotic protease-activating factor 3) (APAF-3) (ICE-like apoptotic protease 6) (ICE-LAP6) [Cleaved into: Caspase-9 subunit p35; Caspase-9 subunit p10]	CASP9 MCH6	416	1511;
P08311	CATG_HUMAN	reviewed	Cathepsin G (CG) (EC 3.4.21.20)	CTSG	255	2532;
Q03135	CAV1_HUMAN	reviewed	Caveolin-1	CAV1 CAV	178	1527;
Q13191	CBLB_HUMAN	reviewed	E3 ubiquitin-protein ligase CBL-B (EC 6.3.2.-) (Casitas B-lineage lymphoma proto-oncogene b) (RING finger protein 56) (SH3-binding protein CBL-B) (Signal transduction protein CBL-B)	CBLB RNF56 Nbla00127	982	1542;
Q9ULV8	CBLC_HUMAN	reviewed	Signal transduction protein CBL-C (RING finger protein 57) (SH3-binding protein CBL-3) (SH3-binding protein CBL-C)	CBLC CBL3 RNF57	474	15961;
P22681	CBL_HUMAN	reviewed	E3 ubiquitin-protein ligase CBL (EC 6.3.2.-) (Casitas B-lineage lymphoma proto-oncogene) (Proto-oncogene c-Cbl) (RING finger protein 55) (Signal transduction protein CBL)	CBL CBL2 RNF55	906	1541;
P16870	CBPE_HUMAN	reviewed	Carboxypeptidase E (CPE) (EC 3.4.17.10) (Carboxypeptidase H) (CPH) (Enkephalin convertase) (Prohormone-processing carboxypeptidase)	CPE	476	2303;
Q92793	CBP_HUMAN	reviewed	CREB-binding protein (EC 2.3.1.48)	CREBBP CBP	2442	2348;
O00590	CCBP2_HUMAN	reviewed	Chemokine-binding protein 2 (C-C chemokine receptor D6) (Chemokine receptor CCR-10) (Chemokine receptor CCR-9) (Chemokine-binding protein D6)	CCBP2 CCR10 CMKBR9	384	1565;
P51671	CCL11_HUMAN	reviewed	Eotaxin (C-C motif chemokine 11) (Eosinophil chemotactic protein) (Small-inducible cytokine A11)	CCL11 SCYA11	97	10610;
Q99616	CCL13_HUMAN	reviewed	C-C motif chemokine 13 (CK-beta-10) (Monocyte chemoattractant protein 4) (Monocyte chemotactic protein 4) (MCP-4) (NCC-1) (Small-inducible cytokine A13) [Cleaved into: C-C motif chemokine 13, long chain; C-C motif chemokine 13, medium chain; C-C motif chemokine 13, short chain]	CCL13 MCP4 NCC1 SCYA13	98	10611;
Q16627	CCL14_HUMAN	reviewed	C-C motif chemokine 14 (Chemokine CC-1/CC-3) (HCC-1/HCC-3) (HCC-1(1-74)) (NCC-2) (Small-inducible cytokine A14) [Cleaved into: HCC-1(3-74); HCC-1(4-74); HCC-1(9-74)]	CCL14 NCC2 SCYA14	93	10612;
Q16663	CCL15_HUMAN	reviewed	C-C motif chemokine 15 (Chemokine CC-2) (HCC-2) (Leukotactin-1) (LKN-1) (MIP-1 delta) (Macrophage inflammatory protein 5) (MIP-5) (Mrp-2b) (NCC-3) (Small-inducible cytokine A15) [Cleaved into: CCL15(22-92); CCL15(25-92); CCL15(29-92)]	CCL15 MIP5 NCC3 SCYA15	113	10613;
O15467	CCL16_HUMAN	reviewed	C-C motif chemokine 16 (Chemokine CC-4) (HCC-4) (Chemokine LEC) (IL-10-inducible chemokine) (LCC-1) (Liver-expressed chemokine) (Lymphocyte and monocyte chemoattractant) (LMC) (Monotactin-1) (MTN-1) (NCC-4) (Small-inducible cytokine A16)	CCL16 ILINCK NCC4 SCYA16	120	10614;
Q92583	CCL17_HUMAN	reviewed	C-C motif chemokine 17 (CC chemokine TARC) (Small-inducible cytokine A17) (Thymus and activation-regulated chemokine)	CCL17 SCYA17 TARC	94	10615;
P55774	CCL18_HUMAN	reviewed	C-C motif chemokine 18 (Alternative macrophage activation-associated CC chemokine 1) (AMAC-1) (CC chemokine PARC) (Dendritic cell chemokine 1) (DC-CK1) (Macrophage inflammatory protein 4) (MIP-4) (Pulmonary and activation-regulated chemokine) (Small-inducible cytokine A18) [Cleaved into: CCL18(1-68); CCL18(3-69); CCL18(4-69)]	CCL18 AMAC1 DCCK1 MIP4 PARC SCYA18	89	10616;
Q99731	CCL19_HUMAN	reviewed	C-C motif chemokine 19 (Beta-chemokine exodus-3) (CK beta-11) (Epstein-Barr virus-induced molecule 1 ligand chemokine) (EBI1 ligand chemokine) (ELC) (Macrophage inflammatory protein 3 beta) (MIP-3-beta) (Small-inducible cytokine A19)	CCL19 ELC MIP3B SCYA19	98	10617;
P22362	CCL1_HUMAN	reviewed	C-C motif chemokine 1 (Small-inducible cytokine A1) (T lymphocyte-secreted protein I-309)	CCL1 SCYA1	96	10609;
P78556	CCL20_HUMAN	reviewed	C-C motif chemokine 20 (Beta-chemokine exodus-1) (CC chemokine LARC) (Liver and activation-regulated chemokine) (Macrophage inflammatory protein 3 alpha) (MIP-3-alpha) (Small-inducible cytokine A20) [Cleaved into: CCL20(1-67); CCL20(1-64); CCL20(2-70)]	CCL20 LARC MIP3A SCYA20	96	10619;
O00585	CCL21_HUMAN	reviewed	C-C motif chemokine 21 (6Ckine) (Beta-chemokine exodus-2) (Secondary lymphoid-tissue chemokine) (SLC) (Small-inducible cytokine A21)	CCL21 SCYA21 UNQ784/PRO1600	134	10620;
O00626	CCL22_HUMAN	reviewed	C-C motif chemokine 22 (CC chemokine STCP-1) (MDC(1-69)) (Macrophage-derived chemokine) (Small-inducible cytokine A22) (Stimulated T-cell chemotactic protein 1) [Cleaved into: MDC(3-69); MDC(5-69); MDC(7-69)]	CCL22 MDC SCYA22 A-152E5.1	93	10621;
P55773	CCL23_HUMAN	reviewed	C-C motif chemokine 23 (CK-beta-8) (CKB-8) (Macrophage inflammatory protein 3) (MIP-3) (Myeloid progenitor inhibitory factor 1) (MPIF-1) (Small-inducible cytokine A23) [Cleaved into: CCL23(19-99); CCL23(22-99); CCL23(27-99); CCL23(30-99)]	CCL23 MIP3 MPIF1 SCYA23	120	10622;
O00175	CCL24_HUMAN	reviewed	C-C motif chemokine 24 (CK-beta-6) (Eosinophil chemotactic protein 2) (Eotaxin-2) (Myeloid progenitor inhibitory factor 2) (MPIF-2) (Small-inducible cytokine A24)	CCL24 MPIF2 SCYA24	119	10623;
O15444	CCL25_HUMAN	reviewed	C-C motif chemokine 25 (Chemokine TECK) (Small-inducible cytokine A25) (Thymus-expressed chemokine)	CCL25 SCYA25 TECK	150	10624;
Q9Y258	CCL26_HUMAN	reviewed	C-C motif chemokine 26 (CC chemokine IMAC) (Eotaxin-3) (Macrophage inflammatory protein 4-alpha) (MIP-4-alpha) (Small-inducible cytokine A26) (Thymic stroma chemokine-1) (TSC-1)	CCL26 SCYA26 UNQ216/PRO242	94	10625;
Q9Y4X3	CCL27_HUMAN	reviewed	C-C motif chemokine 27 (CC chemokine ILC) (Cutaneous T-cell-attracting chemokine) (CTACK) (ESkine) (IL-11 R-alpha-locus chemokine) (Skinkine) (Small-inducible cytokine A27)	CCL27 ILC SCYA27	112	10626;
Q9NRJ3	CCL28_HUMAN	reviewed	C-C motif chemokine 28 (Mucosae-associated epithelial chemokine) (MEC) (Protein CCK1) (Small-inducible cytokine A28)	CCL28 SCYA28	127	17700;
P13500	CCL2_HUMAN	reviewed	C-C motif chemokine 2 (HC11) (Monocyte chemoattractant protein 1) (Monocyte chemotactic and activating factor) (MCAF) (Monocyte chemotactic protein 1) (MCP-1) (Monocyte secretory protein JE) (Small-inducible cytokine A2)	CCL2 MCP1 SCYA2	99	10618;
P10147	CCL3_HUMAN	reviewed	C-C motif chemokine 3 (G0/G1 switch regulatory protein 19-1) (Macrophage inflammatory protein 1-alpha) (MIP-1-alpha) (PAT 464.1) (SIS-beta) (Small-inducible cytokine A3) (Tonsillar lymphocyte LD78 alpha protein) [Cleaved into: MIP-1-alpha(4-69) (LD78-alpha(4-69))]	CCL3 G0S19-1 MIP1A SCYA3	92	10627;
P13236	CCL4_HUMAN	reviewed	C-C motif chemokine 4 (G-26 T-lymphocyte-secreted protein) (HC21) (Lymphocyte activation gene 1 protein) (LAG-1) (MIP-1-beta(1-69)) (Macrophage inflammatory protein 1-beta) (MIP-1-beta) (PAT 744) (Protein H400) (SIS-gamma) (Small-inducible cytokine A4) (T-cell activation protein 2) (ACT-2) [Cleaved into: MIP-1-beta(3-69)]	CCL4 LAG1 MIP1B SCYA4	92	10630;
P13501	CCL5_HUMAN	reviewed	C-C motif chemokine 5 (EoCP) (Eosinophil chemotactic cytokine) (SIS-delta) (Small-inducible cytokine A5) (T cell-specific protein P228) (TCP228) (T-cell-specific protein RANTES) [Cleaved into: RANTES(3-68); RANTES(4-68)]	CCL5 D17S136E SCYA5	91	10632;
P80098	CCL7_HUMAN	reviewed	C-C motif chemokine 7 (Monocyte chemoattractant protein 3) (Monocyte chemotactic protein 3) (MCP-3) (NC28) (Small-inducible cytokine A7)	CCL7 MCP3 SCYA6 SCYA7	99	10634;
P80075	CCL8_HUMAN	reviewed	C-C motif chemokine 8 (HC14) (Monocyte chemoattractant protein 2) (Monocyte chemotactic protein 2) (MCP-2) (Small-inducible cytokine A8) [Cleaved into: MCP-2(6-76)]	CCL8 MCP2 SCYA10 SCYA8	99	10635;
P78396	CCNA1_HUMAN	reviewed	Cyclin-A1	CCNA1	465	1577;
P20248	CCNA2_HUMAN	reviewed	Cyclin-A2 (Cyclin-A)	CCNA2 CCN1 CCNA	432	1578;
P14635	CCNB1_HUMAN	reviewed	G2/mitotic-specific cyclin-B1	CCNB1 CCNB	433	1579;
P24385	CCND1_HUMAN	reviewed	G1/S-specific cyclin-D1 (B-cell lymphoma 1 protein) (BCL-1) (BCL-1 oncogene) (PRAD1 oncogene)	CCND1 BCL1 PRAD1	295	1582;
P30279	CCND2_HUMAN	reviewed	G1/S-specific cyclin-D2	CCND2	289	1583;
P30281	CCND3_HUMAN	reviewed	G1/S-specific cyclin-D3	CCND3	292	1585;
P24864	CCNE1_HUMAN	reviewed	G1/S-specific cyclin-E1	CCNE1 CCNE	410	1589;
P51946	CCNH_HUMAN	reviewed	Cyclin-H (MO15-associated protein) (p34) (p37)	CCNH	323	1594;
P46092	CCR10_HUMAN	reviewed	C-C chemokine receptor type 10 (C-C CKR-10) (CC-CKR-10) (CCR-10) (G-protein coupled receptor 2)	CCR10 GPR2	362	4474;
P32246	CCR1_HUMAN	reviewed	C-C chemokine receptor type 1 (C-C CKR-1) (CC-CKR-1) (CCR-1) (CCR1) (HM145) (LD78 receptor) (Macrophage inflammatory protein 1-alpha receptor) (MIP-1alpha-R) (RANTES-R) (CD antigen CD191)	CCR1 CMKBR1 CMKR1 SCYAR1	355	1602;
P41597	CCR2_HUMAN	reviewed	C-C chemokine receptor type 2 (C-C CKR-2) (CC-CKR-2) (CCR-2) (CCR2) (Monocyte chemoattractant protein 1 receptor) (MCP-1-R) (CD antigen CD192)	CCR2 CMKBR2	374	1603;
P51677	CCR3_HUMAN	reviewed	C-C chemokine receptor type 3 (C-C CKR-3) (CC-CKR-3) (CCR-3) (CCR3) (CKR3) (Eosinophil eotaxin receptor) (CD antigen CD193)	CCR3 CMKBR3	355	1604;
P51679	CCR4_HUMAN	reviewed	C-C chemokine receptor type 4 (C-C CKR-4) (CC-CKR-4) (CCR-4) (CCR4) (K5-5) (CD antigen CD194)	CCR4 CMKBR4	360	1605;
P51681	CCR5_HUMAN	reviewed	C-C chemokine receptor type 5 (C-C CKR-5) (CC-CKR-5) (CCR-5) (CCR5) (CHEMR13) (HIV-1 fusion coreceptor) (CD antigen CD195)	CCR5 CMKBR5	352	1606;
P51684	CCR6_HUMAN	reviewed	C-C chemokine receptor type 6 (C-C CKR-6) (CC-CKR-6) (CCR-6) (Chemokine receptor-like 3) (CKR-L3) (DRY6) (G-protein coupled receptor 29) (GPR-CY4) (GPRCY4) (LARC receptor) (CD antigen CD196)	CCR6 CKRL3 CMKBR6 GPR29 STRL22	374	1607;
P32248	CCR7_HUMAN	reviewed	C-C chemokine receptor type 7 (C-C CKR-7) (CC-CKR-7) (CCR-7) (BLR2) (CDw197) (Epstein-Barr virus-induced G-protein coupled receptor 1) (EBI1) (EBV-induced G-protein coupled receptor 1) (MIP-3 beta receptor) (CD antigen CD197)	CCR7 CMKBR7 EBI1 EVI1	378	1608;
P51685	CCR8_HUMAN	reviewed	C-C chemokine receptor type 8 (C-C CKR-8) (CC-CKR-8) (CCR-8) (CC chemokine receptor CHEMR1) (CMKBRL2) (Chemokine receptor-like 1) (CKR-L1) (GPR-CY6) (GPRCY6) (TER1) (CD antigen CDw198)	CCR8 CKRL1 CMKBR8 CMKBRL2	355	1609;
P51686	CCR9_HUMAN	reviewed	C-C chemokine receptor type 9 (C-C CKR-9) (CC-CKR-9) (CCR-9) (G-protein coupled receptor 28) (GPR-9-6) (CD antigen CDw199)	CCR9 GPR28	369	1610;
P08571	CD14_HUMAN	reviewed	Monocyte differentiation antigen CD14 (Myeloid cell-specific leucine-rich glycoprotein) (CD antigen CD14) [Cleaved into: Monocyte differentiation antigen CD14, urinary form; Monocyte differentiation antigen CD14, membrane-bound form]	CD14	375	1628;
Q13740	CD166_HUMAN	reviewed	CD166 antigen (Activated leukocyte cell adhesion molecule) (CD antigen CD166)	ALCAM MEMD	583	400;
P15391	CD19_HUMAN	reviewed	B-lymphocyte antigen CD19 (B-lymphocyte surface antigen B4) (Differentiation antigen CD19) (T-cell surface antigen Leu-12) (CD antigen CD19)	CD19	556	1633;
P06126	CD1A_HUMAN	reviewed	T-cell surface glycoprotein CD1a (T-cell surface antigen T6/Leu-6) (hTa1 thymocyte antigen) (CD antigen CD1a)	CD1A	327	1634;
P29016	CD1B_HUMAN	reviewed	T-cell surface glycoprotein CD1b (CD antigen CD1b)	CD1B	333	1635;
P29017	CD1C_HUMAN	reviewed	T-cell surface glycoprotein CD1c (CD antigen CD1c)	CD1C	333	1636;
P15813	CD1D_HUMAN	reviewed	Antigen-presenting glycoprotein CD1d (R3G1) (CD antigen CD1d)	CD1D	335	1637;
P15812	CD1E_HUMAN	reviewed	T-cell surface glycoprotein CD1e, membrane-associated (hCD1e) (R2G1) (CD antigen CD1e) [Cleaved into: T-cell surface glycoprotein CD1e, soluble (sCD1e)]	CD1E	388	1638;
P11836	CD20_HUMAN	reviewed	B-lymphocyte antigen CD20 (B-lymphocyte surface antigen B1) (Bp35) (Leukocyte surface antigen Leu-16) (Membrane-spanning 4-domains subfamily A member 1) (CD antigen CD20)	MS4A1 CD20	297	7315;
Q15762	CD226_HUMAN	reviewed	CD226 antigen (DNAX accessory molecule 1) (DNAM-1) (CD antigen CD226)	CD226 DNAM1	336	16961;
P20273	CD22_HUMAN	reviewed	B-cell receptor CD22 (B-lymphocyte cell adhesion molecule) (BL-CAM) (Sialic acid-binding Ig-like lectin 2) (Siglec-2) (T-cell surface antigen Leu-14) (CD antigen CD22)	CD22 SIGLEC2	847	1643;
Q5ZPR3	CD276_HUMAN	reviewed	CD276 antigen (4Ig-B7-H3) (B7 homolog 3) (B7-H3) (Costimulatory molecule) (CD antigen CD276)	CD276 B7H3 PSEC0249 UNQ309/PRO352	534	19137;
P26842	CD27_HUMAN	reviewed	CD27 antigen (CD27L receptor) (T-cell activation antigen CD27) (T14) (Tumor necrosis factor receptor superfamily member 7) (CD antigen CD27)	CD27 TNFRSF7	260	11922;
P10747	CD28_HUMAN	reviewed	T-cell-specific surface glycoprotein CD28 (TP44) (CD antigen CD28)	CD28	220	1653;
Q9Y5K6	CD2AP_HUMAN	reviewed	CD2-associated protein (Adapter protein CMS) (Cas ligand with multiple SH3 domains)	CD2AP	639	14258;
P06729	CD2_HUMAN	reviewed	T-cell surface antigen CD2 (Erythrocyte receptor) (LFA-2) (LFA-3 receptor) (Rosette receptor) (T-cell surface antigen T11/Leu-5) (CD antigen CD2)	CD2 SRBC	351	1639;
P20138	CD33_HUMAN	reviewed	Myeloid cell surface antigen CD33 (Sialic acid-binding Ig-like lectin 3) (Siglec-3) (gp67) (CD antigen CD33)	CD33 SIGLEC3	364	1659;
P28906	CD34_HUMAN	reviewed	Hematopoietic progenitor cell antigen CD34 (CD antigen CD34)	CD34	385	1662;
P16671	CD36_HUMAN	reviewed	Platelet glycoprotein 4 (Fatty acid translocase) (FAT) (Glycoprotein IIIb) (GPIIIB) (Leukocyte differentiation antigen CD36) (PAS IV) (PAS-4) (Platelet collagen receptor) (Platelet glycoprotein IV) (GPIV) (Thrombospondin receptor) (CD antigen CD36)	CD36 GP3B GP4	472	1663;
P11049	CD37_HUMAN	reviewed	Leukocyte antigen CD37 (Tetraspanin-26) (Tspan-26) (CD antigen CD37)	CD37 TSPAN26	281	1666;
P28907	CD38_HUMAN	reviewed	ADP-ribosyl cyclase 1 (EC 3.2.2.5) (Cyclic ADP-ribose hydrolase 1) (cADPr hydrolase 1) (T10) (CD antigen CD38)	CD38	300	1667;
P04234	CD3D_HUMAN	reviewed	T-cell surface glycoprotein CD3 delta chain (T-cell receptor T3 delta chain) (CD antigen CD3d)	CD3D T3D	171	1673;
P07766	CD3E_HUMAN	reviewed	T-cell surface glycoprotein CD3 epsilon chain (T-cell surface antigen T3/Leu-4 epsilon chain) (CD antigen CD3e)	CD3E T3E	207	1674;
P09693	CD3G_HUMAN	reviewed	T-cell surface glycoprotein CD3 gamma chain (T-cell receptor T3 gamma chain) (CD antigen CD3g)	CD3G T3G	182	1675;
P20963	CD3Z_HUMAN	reviewed	T-cell surface glycoprotein CD3 zeta chain (T-cell receptor T3 zeta chain) (CD antigen CD247)	CD247 CD3Z T3Z TCRZ	164	1677;
P29965	CD40L_HUMAN	reviewed	CD40 ligand (CD40-L) (T-cell antigen Gp39) (TNF-related activation protein) (TRAP) (Tumor necrosis factor ligand superfamily member 5) (CD antigen CD154) [Cleaved into: CD40 ligand, membrane form; CD40 ligand, soluble form]	CD40LG CD40L TNFSF5 TRAP	261	11935;
P16070	CD44_HUMAN	reviewed	CD44 antigen (CDw44) (Epican) (Extracellular matrix receptor III) (ECMR-III) (GP90 lymphocyte homing/adhesion receptor) (HUTCH-I) (Heparan sulfate proteoglycan) (Hermes antigen) (Hyaluronate receptor) (Phagocytic glycoprotein 1) (PGP-1) (Phagocytic glycoprotein I) (PGP-I) (CD antigen CD44)	CD44 LHR MDU2 MDU3 MIC4	742	1681;
P01730	CD4_HUMAN	reviewed	T-cell surface glycoprotein CD4 (T-cell surface antigen T4/Leu-3) (CD antigen CD4)	CD4	458	1678;
P13987	CD59_HUMAN	reviewed	CD59 glycoprotein (1F5 antigen) (20 kDa homologous restriction factor) (HRF-20) (HRF20) (MAC-inhibitory protein) (MAC-IP) (MEM43 antigen) (Membrane attack complex inhibition factor) (MACIF) (Membrane inhibitor of reactive lysis) (MIRL) (Protectin) (CD antigen CD59)	CD59 MIC11 MIN1 MIN2 MIN3 MSK21	128	1689;
P06127	CD5_HUMAN	reviewed	T-cell surface glycoprotein CD5 (Lymphocyte antigen T1/Leu-1) (CD antigen CD5)	CD5 LEU1	495	1685;
P30203	CD6_HUMAN	reviewed	T-cell differentiation antigen CD6 (T12) (TP120) (CD antigen CD6)	CD6	668	1691;
P32970	CD70_HUMAN	reviewed	CD70 antigen (CD27 ligand) (CD27-L) (Tumor necrosis factor ligand superfamily member 7) (CD antigen CD70)	CD70 CD27L CD27LG TNFSF7	193	11937;
P09564	CD7_HUMAN	reviewed	T-cell antigen CD7 (GP40) (T-cell leukemia antigen) (T-cell surface antigen Leu-9) (TP41) (CD antigen CD7)	CD7	240	1695;
P33681	CD80_HUMAN	reviewed	T-lymphocyte activation antigen CD80 (Activation B7-1 antigen) (BB1) (CTLA-4 counter-receptor B7.1) (B7) (CD antigen CD80)	CD80 CD28LG CD28LG1 LAB7	288	1700;
P27701	CD82_HUMAN	reviewed	CD82 antigen (C33 antigen) (IA4) (Inducible membrane protein R2) (Metastasis suppressor Kangai-1) (Suppressor of tumorigenicity 6 protein) (Tetraspanin-27) (Tspan-27) (CD antigen CD82)	CD82 KAI1 SAR2 ST6 TSPAN27	267	6210;
P42081	CD86_HUMAN	reviewed	T-lymphocyte activation antigen CD86 (Activation B7-2 antigen) (B70) (BU63) (CTLA-4 counter-receptor B7.2) (FUN-1) (CD antigen CD86)	CD86 CD28LG2	329	1705;
P01732	CD8A_HUMAN	reviewed	T-cell surface glycoprotein CD8 alpha chain (T-lymphocyte differentiation antigen T8/Leu-2) (CD antigen CD8a)	CD8A MAL	235	1706;
P10966	CD8B_HUMAN	reviewed	T-cell surface glycoprotein CD8 beta chain (CD antigen CD8b)	CD8B CD8B1	210	1707;
P14209	CD99_HUMAN	reviewed	CD99 antigen (12E7) (E2 antigen) (Protein MIC2) (T-cell surface glycoprotein E2) (CD antigen CD99)	CD99 MIC2 MIC2X MIC2Y	185	7082;
P21926	CD9_HUMAN	reviewed	CD9 antigen (5H9 antigen) (Cell growth-inhibiting gene 2 protein) (Leukocyte antigen MIC3) (Motility-related protein) (MRP-1) (Tetraspanin-29) (Tspan-29) (p24) (CD antigen CD9)	CD9 MIC3 TSPAN29 GIG2	228	1709;
P60953	CDC42_HUMAN	reviewed	Cell division control protein 42 homolog (G25K GTP-binding protein)	CDC42	191	1736;
O00311	CDC7_HUMAN	reviewed	Cell division cycle 7-related protein kinase (CDC7-related kinase) (HsCdc7) (huCdc7) (EC 2.7.11.1)	CDC7 CDC7L1	574	1745;
P06493	CDK1_HUMAN	reviewed	Cyclin-dependent kinase 1 (CDK1) (EC 2.7.11.22) (EC 2.7.11.23) (Cell division control protein 2 homolog) (Cell division protein kinase 1) (p34 protein kinase)	CDK1 CDC2 CDC28A CDKN1 P34CDC2	297	1722;
P24941	CDK2_HUMAN	reviewed	Cyclin-dependent kinase 2 (EC 2.7.11.22) (Cell division protein kinase 2) (p33 protein kinase)	CDK2 CDKN2	298	1771;
Q00526	CDK3_HUMAN	reviewed	Cyclin-dependent kinase 3 (EC 2.7.11.22) (Cell division protein kinase 3)	CDK3 CDKN3	305	1772;
P11802	CDK4_HUMAN	reviewed	Cyclin-dependent kinase 4 (EC 2.7.11.22) (Cell division protein kinase 4) (PSK-J3)	CDK4	303	1773;
Q00535	CDK5_HUMAN	reviewed	Cyclin-dependent kinase 5 (EC 2.7.11.22) (Cell division protein kinase 5) (Serine/threonine-protein kinase PSSALRE) (Tau protein kinase II catalytic subunit) (TPKII catalytic subunit)	CDK5 CDKN5	292	1774;
Q00534	CDK6_HUMAN	reviewed	Cyclin-dependent kinase 6 (EC 2.7.11.22) (Cell division protein kinase 6) (Serine/threonine-protein kinase PLSTIRE)	CDK6 CDKN6	326	1777;
P50613	CDK7_HUMAN	reviewed	Cyclin-dependent kinase 7 (EC 2.7.11.22) (EC 2.7.11.23) (39 kDa protein kinase) (p39 Mo15) (CDK-activating kinase 1) (Cell division protein kinase 7) (Serine/threonine-protein kinase 1) (TFIIH basal transcription factor complex kinase subunit)	CDK7 CAK CAK1 CDKN7 MO15 STK1	346	1778;
P49336	CDK8_HUMAN	reviewed	Cyclin-dependent kinase 8 (EC 2.7.11.22) (EC 2.7.11.23) (Cell division protein kinase 8) (Mediator complex subunit CDK8) (Mediator of RNA polymerase II transcription subunit CDK8) (Protein kinase K35)	CDK8	464	1779;
P50750	CDK9_HUMAN	reviewed	Cyclin-dependent kinase 9 (EC 2.7.11.22) (EC 2.7.11.23) (C-2K) (Cell division cycle 2-like protein kinase 4) (Cell division protein kinase 9) (Serine/threonine-protein kinase PITALRE) (Tat-associated kinase complex catalytic subunit)	CDK9 CDC2L4 TAK	372	1780;
P17676	CEBPB_HUMAN	reviewed	CCAAT/enhancer-binding protein beta (C/EBP beta) (Liver activator protein) (Nuclear factor NF-IL6) (Transcription factor 5) (TCF-5)	CEBPB LAP TCF5 PP9092	345	1834;
Q16739	CEGT_HUMAN	reviewed	Ceramide glucosyltransferase (EC 2.4.1.80) (GLCT-1) (Glucosylceramide synthase) (GCS) (UDP-glucose ceramide glucosyltransferase) (UDP-glucose:N-acylsphingosine D-glucosyltransferase)	UGCG	394	12524;
P10809	CH60_HUMAN	reviewed	60 kDa heat shock protein, mitochondrial (60 kDa chaperonin) (Chaperonin 60) (CPN60) (Heat shock protein 60) (HSP-60) (Hsp60) (HuCHA60) (Mitochondrial matrix protein P1) (P60 lymphocyte protein)	HSPD1 HSP60	573	5261;
Q9NZ63	CI078_HUMAN	reviewed	Uncharacterized protein C9orf78 (Hepatocellular carcinoma-associated antigen 59)	C9orf78 HCA59	289	24932;
Q9P2M7	CING_HUMAN	reviewed	Cingulin	CGN KIAA1319	1197	17429;
Q9NSE2	CISH_HUMAN	reviewed	Cytokine-inducible SH2-containing protein (CIS) (CIS-1) (Protein G18) (Suppressor of cytokine signaling) (SOCS)	CISH G18	258	1984;
P16619	CL3L1_HUMAN	reviewed	C-C motif chemokine 3-like 1 (G0/G1 switch regulatory protein 19-2) (LD78-beta(1-70)) (PAT 464.2) (Small-inducible cytokine A3-like 1) (Tonsillar lymphocyte LD78 beta protein) [Cleaved into: LD78-beta(3-70); LD78-beta(5-70)]	CCL3L1 D17S1718 G0S19-2 SCYA3L1; CCL3L3	93	10628;30554;
Q9UBD9	CLCF1_HUMAN	reviewed	Cardiotrophin-like cytokine factor 1 (B-cell-stimulating factor 3) (BSF-3) (Novel neurotrophin-1) (NNT-1)	CLCF1 BSF3 CLC NNT1	225	17412;
P78369	CLD10_HUMAN	reviewed	Claudin-10 (OSP-like protein)	CLDN10	228	2033;
O75508	CLD11_HUMAN	reviewed	Claudin-11 (Oligodendrocyte-specific protein)	CLDN11 OSP OTM	207	8514;
O95500	CLD14_HUMAN	reviewed	Claudin-14	CLDN14 UNQ777/PRO1571	239	2035;
P56746	CLD15_HUMAN	reviewed	Claudin-15	CLDN15	228	2036;
Q9Y5I7	CLD16_HUMAN	reviewed	Claudin-16 (Paracellin-1) (PCLN-1)	CLDN16 PCLN1	305	2037;
P56750	CLD17_HUMAN	reviewed	Claudin-17	CLDN17 UNQ758/PRO1489	224	2038;
P56856	CLD18_HUMAN	reviewed	Claudin-18	CLDN18 UNQ778/PRO1572	261	2039;
Q8N6F1	CLD19_HUMAN	reviewed	Claudin-19	CLDN19	224	2040;
O95832	CLD1_HUMAN	reviewed	Claudin-1 (Senescence-associated epithelial membrane protein)	CLDN1 CLD1 SEMP1 UNQ481/PRO944	211	2032;
P56880	CLD20_HUMAN	reviewed	Claudin-20	CLDN20	219	2042;
Q8N7P3	CLD22_HUMAN	reviewed	Claudin-22	CLDN22	220	2044;
Q96B33	CLD23_HUMAN	reviewed	Claudin-23	CLDN23	292	17591;
P57739	CLD2_HUMAN	reviewed	Claudin-2 (SP82)	CLDN2 PSEC0059 SP82 UNQ705/PRO1356	230	2041;
O15551	CLD3_HUMAN	reviewed	Claudin-3 (Clostridium perfringens enterotoxin receptor 2) (CPE-R 2) (CPE-receptor 2) (Rat ventral prostate.1 protein homolog) (hRVP1)	CLDN3 C7orf1 CPETR2	220	2045;
O14493	CLD4_HUMAN	reviewed	Claudin-4 (Clostridium perfringens enterotoxin receptor) (CPE-R) (CPE-receptor) (Williams-Beuren syndrome chromosomal region 8 protein)	CLDN4 CPER CPETR1 WBSCR8	209	2046;
O00501	CLD5_HUMAN	reviewed	Claudin-5 (Transmembrane protein deleted in VCFS) (TMDVCF)	CLDN5 AWAL TMVCF	218	2047;
P56747	CLD6_HUMAN	reviewed	Claudin-6 (Skullin)	CLDN6 UNQ757/PRO1488	220	2048;
O95471	CLD7_HUMAN	reviewed	Claudin-7 (CLDN-7)	CLDN7 CEPTRL2 CPETRL2	211	2049;
P56748	CLD8_HUMAN	reviewed	Claudin-8	CLDN8 UNQ779/PRO1573	225	2050;
O95484	CLD9_HUMAN	reviewed	Claudin-9	CLDN9	217	2051;
Q00610	CLH1_HUMAN	reviewed	Clathrin heavy chain 1 (Clathrin heavy chain on chromosome 17) (CLH-17)	CLTC CLH17 CLTCL2 KIAA0034	1675	2092;
Q9ULM6	CNOT6_HUMAN	reviewed	CCR4-NOT transcription complex subunit 6 (EC 3.1.13.4) (CCR4 carbon catabolite repression 4-like) (Carbon catabolite repressor protein 4 homolog) (Cytoplasmic deadenylase)	CNOT6 CCR4 CCR4a KIAA1194	557	14099;
P26992	CNTFR_HUMAN	reviewed	Ciliary neurotrophic factor receptor subunit alpha (CNTF receptor subunit alpha) (CNTFR-alpha)	CNTFR	372	2170;
P26441	CNTF_HUMAN	reviewed	Ciliary neurotrophic factor (CNTF)	CNTF	200	2169;
Q12860	CNTN1_HUMAN	reviewed	Contactin-1 (Glycoprotein gp135) (Neural cell surface protein F3)	CNTN1	1018	2171;
Q02246	CNTN2_HUMAN	reviewed	Contactin-2 (Axonal glycoprotein TAG-1) (Axonin-1) (Transient axonal glycoprotein 1) (TAX-1)	CNTN2 AXT TAG1 TAX1	1040	2172;
P78357	CNTP1_HUMAN	reviewed	Contactin-associated protein 1 (Caspr) (Caspr1) (Neurexin IV) (Neurexin-4) (p190)	CNTNAP1 CASPR NRXN4	1384	8011;
Q9UHC6	CNTP2_HUMAN	reviewed	Contactin-associated protein-like 2 (Cell recognition molecule Caspr2)	CNTNAP2 CASPR2 KIAA0868	1331	13830;
P06681	CO2_HUMAN	reviewed	Complement C2 (EC 3.4.21.43) (C3/C5 convertase) [Cleaved into: Complement C2b fragment; Complement C2a fragment]	C2	752	1248;
P01024	CO3_HUMAN	reviewed	Complement C3 (C3 and PZP-like alpha-2-macroglobulin domain-containing protein 1) [Cleaved into: Complement C3 beta chain; Complement C3 alpha chain; C3a anaphylatoxin; Acylation stimulating protein (ASP) (C3adesArg); Complement C3b alpha' chain; Complement C3c alpha' chain fragment 1; Complement C3dg fragment; Complement C3g fragment; Complement C3d fragment; Complement C3f fragment; Complement …	C3 CPAMD1	1663	1318;
P0C0L4	CO4A_HUMAN	reviewed	Complement C4-A (Acidic complement C4) (C3 and PZP-like alpha-2-macroglobulin domain-containing protein 2) [Cleaved into: Complement C4 beta chain; Complement C4-A alpha chain; C4a anaphylatoxin; C4b-A; C4d-A; Complement C4 gamma chain]	C4A CO4 CPAMD2	1744	1323;
P0C0L5	CO4B_HUMAN	reviewed	Complement C4-B (Basic complement C4) (C3 and PZP-like alpha-2-macroglobulin domain-containing protein 3) [Cleaved into: Complement C4 beta chain; Complement C4-B alpha chain; C4a anaphylatoxin; C4b-B; C4d-B; Complement C4 gamma chain]	C4B CO4 CPAMD3; C4B_2	1744	1324;42398;
P01031	CO5_HUMAN	reviewed	Complement C5 (C3 and PZP-like alpha-2-macroglobulin domain-containing protein 4) [Cleaved into: Complement C5 beta chain; Complement C5 alpha chain; C5a anaphylatoxin; Complement C5 alpha' chain]	C5 CPAMD4	1676	1331;
P13671	CO6_HUMAN	reviewed	Complement component C6	C6	934	1339;
P10643	CO7_HUMAN	reviewed	Complement component C7	C7	843	1346;
P07357	CO8A_HUMAN	reviewed	Complement component C8 alpha chain (Complement component 8 subunit alpha)	C8A	584	1352;
P07358	CO8B_HUMAN	reviewed	Complement component C8 beta chain (Complement component 8 subunit beta)	C8B	591	1353;
P07360	CO8G_HUMAN	reviewed	Complement component C8 gamma chain	C8G	202	1354;
P02748	CO9_HUMAN	reviewed	Complement component C9 [Cleaved into: Complement component C9a; Complement component C9b]	C9	559	1358;
P17927	CR1_HUMAN	reviewed	Complement receptor type 1 (C3b/C4b receptor) (CD antigen CD35)	CR1 C3BR	2039	2334;
P20023	CR2_HUMAN	reviewed	Complement receptor type 2 (Cr2) (Complement C3d receptor) (Epstein-Barr virus receptor) (EBV receptor) (CD antigen CD21)	CR2 C3DR	1033	2336;
Q96D31	CRCM1_HUMAN	reviewed	Calcium release-activated calcium channel protein 1 (Protein orai-1) (Transmembrane protein 142A)	ORAI1 CRACM1 TMEM142A	301	25896;
P16220	CREB1_HUMAN	reviewed	Cyclic AMP-responsive element-binding protein 1 (CREB-1) (cAMP-responsive element-binding protein 1)	CREB1	341	2345;
P46109	CRKL_HUMAN	reviewed	Crk-like protein	CRKL	303	2363;
P46108	CRK_HUMAN	reviewed	Adapter molecule crk (Proto-oncogene c-Crk) (p38)	CRK	304	2362;
Q9HC73	CRLF2_HUMAN	reviewed	Cytokine receptor-like factor 2 (Cytokine receptor-like 2) (IL-XR) (Thymic stromal lymphopoietin protein receptor) (TSLP receptor)	CRLF2 CRL2 ILXR TSLPR	371	14281;
Q969H8	CS010_HUMAN	reviewed	UPF0556 protein C19orf10 (Interleukin-25) (IL-25) (Stromal cell-derived growth factor SF20)	C19orf10 IL25	173	16948;
P07333	CSF1R_HUMAN	reviewed	Macrophage colony-stimulating factor 1 receptor (CSF-1 receptor) (CSF-1-R) (CSF-1R) (M-CSF-R) (EC 2.7.10.1) (Proto-oncogene c-Fms) (CD antigen CD115)	CSF1R FMS	972	2433;
P09603	CSF1_HUMAN	reviewed	Macrophage colony-stimulating factor 1 (CSF-1) (M-CSF) (MCSF) (Lanimostim) [Cleaved into: Processed macrophage colony-stimulating factor 1]	CSF1	554	2432;
P15509	CSF2R_HUMAN	reviewed	Granulocyte-macrophage colony-stimulating factor receptor subunit alpha (GM-CSF-R-alpha) (GMCSFR-alpha) (GMR-alpha) (CDw116) (CD antigen CD116)	CSF2RA CSF2R CSF2RY	400	2435;
P04141	CSF2_HUMAN	reviewed	Granulocyte-macrophage colony-stimulating factor (GM-CSF) (Colony-stimulating factor) (CSF) (Molgramostin) (Sargramostim)	CSF2 GMCSF	144	2434;
Q99062	CSF3R_HUMAN	reviewed	Granulocyte colony-stimulating factor receptor (G-CSF receptor) (G-CSF-R) (CD antigen CD114)	CSF3R GCSFR	836	2439;
P09919	CSF3_HUMAN	reviewed	Granulocyte colony-stimulating factor (G-CSF) (Pluripoietin) (Filgrastim) (Lenograstim)	CSF3 C17orf33 GCSF	207	2438;
P01243	CSH_HUMAN	reviewed	Chorionic somatomammotropin hormone (Choriomammotropin) (Lactogen) (Placental lactogen) (PL)	CSH1; CSH2	217	2440;2441;
Q8WXE0	CSKI2_HUMAN	reviewed	Caskin-2 (CASK-interacting protein 2)	CASKIN2 KIAA1139	1202	18200;
P41240	CSK_HUMAN	reviewed	Tyrosine-protein kinase CSK (EC 2.7.10.2) (C-Src kinase) (Protein-tyrosine kinase CYL)	CSK	450	2444;
P13611	CSPG2_HUMAN	reviewed	Versican core protein (Chondroitin sulfate proteoglycan core protein 2) (Chondroitin sulfate proteoglycan 2) (Glial hyaluronate-binding protein) (GHAP) (Large fibroblast proteoglycan) (PG-M)	VCAN CSPG2	3396	2464;
Q16619	CTF1_HUMAN	reviewed	Cardiotrophin-1 (CT-1)	CTF1	201	2499;
P16410	CTLA4_HUMAN	reviewed	Cytotoxic T-lymphocyte protein 4 (Cytotoxic T-lymphocyte-associated antigen 4) (CTLA-4) (CD antigen CD152)	CTLA4 CD152	223	2505;
P35222	CTNB1_HUMAN	reviewed	Catenin beta-1 (Beta-catenin)	CTNNB1 CTNNB OK/SW-cl.35 PRO2286	781	2514;
P49238	CX3C1_HUMAN	reviewed	CX3C chemokine receptor 1 (C-X3-C CKR-1) (CX3CR1) (Beta chemokine receptor-like 1) (CMK-BRL-1) (CMK-BRL1) (Fractalkine receptor) (G-protein coupled receptor 13) (V28)	CX3CR1 CMKBRL1 GPR13	355	2558;
P78310	CXAR_HUMAN	reviewed	Coxsackievirus and adenovirus receptor (CAR) (hCAR) (CVB3-binding protein) (Coxsackievirus B-adenovirus receptor) (HCVADR)	CXADR CAR	365	2559;
P19875	CXCL2_HUMAN	reviewed	C-X-C motif chemokine 2 (Growth-regulated protein beta) (Gro-beta) (Macrophage inflammatory protein 2-alpha) (MIP2-alpha) [Cleaved into: GRO-beta(5-73) (GRO-beta-T) (Hematopoietic synergistic factor) (HSF) (SB-251353)]	CXCL2 GRO2 GROB MIP2A SCYB2	107	4603;
P19876	CXCL3_HUMAN	reviewed	C-X-C motif chemokine 3 (GRO-gamma(1-73)) (Growth-regulated protein gamma) (GRO-gamma) (Macrophage inflammatory protein 2-beta) (MIP2-beta) [Cleaved into: GRO-gamma(5-73)]	CXCL3 GRO3 GROG SCYB3	107	4604;
P42830	CXCL5_HUMAN	reviewed	C-X-C motif chemokine 5 (ENA-78(1-78)) (Epithelial-derived neutrophil-activating protein 78) (Neutrophil-activating peptide ENA-78) (Small-inducible cytokine B5) [Cleaved into: ENA-78(8-78); ENA-78(9-78)]	CXCL5 ENA78 SCYB5	114	10642;
P80162	CXCL6_HUMAN	reviewed	C-X-C motif chemokine 6 (Chemokine alpha 3) (CKA-3) (Granulocyte chemotactic protein 2) (GCP-2) (Small-inducible cytokine B6) [Cleaved into: Small-inducible cytokine B6, N-processed variant 1; Small-inducible cytokine B6, N-processed variant 2; Small-inducible cytokine B6, N-processed variant 3]	CXCL6 GCP2 SCYB6	114	10643;
P02775	CXCL7_HUMAN	reviewed	Platelet basic protein (PBP) (C-X-C motif chemokine 7) (Leukocyte-derived growth factor) (LDGF) (Macrophage-derived growth factor) (MDGF) (Small-inducible cytokine B7) [Cleaved into: Connective tissue-activating peptide III (CTAP-III) (LA-PF4) (Low-affinity platelet factor IV); TC-2; Connective tissue-activating peptide III(1-81) (CTAP-III(1-81)); Beta-thromboglobulin (Beta-TG); Neutrophil-activa…	PPBP CTAP3 CXCL7 SCYB7 TGB1 THBGB1	128	9240;
Q07325	CXCL9_HUMAN	reviewed	C-X-C motif chemokine 9 (Gamma-interferon-induced monokine) (Monokine induced by interferon-gamma) (HuMIG) (MIG) (Small-inducible cytokine B9)	CXCL9 CMK MIG SCYB9	125	7098;
P25024	CXCR1_HUMAN	reviewed	C-X-C chemokine receptor type 1 (CXC-R1) (CXCR-1) (CDw128a) (High affinity interleukin-8 receptor A) (IL-8R A) (IL-8 receptor type 1) (CD antigen CD181)	CXCR1 CMKAR1 IL8RA	350	6026;
P25025	CXCR2_HUMAN	reviewed	C-X-C chemokine receptor type 2 (CXC-R2) (CXCR-2) (CDw128b) (GRO/MGSA receptor) (High affinity interleukin-8 receptor B) (IL-8R B) (IL-8 receptor type 2) (CD antigen CD182)	CXCR2 IL8RB	360	6027;
P49682	CXCR3_HUMAN	reviewed	C-X-C chemokine receptor type 3 (CXC-R3) (CXCR-3) (CKR-L2) (G protein-coupled receptor 9) (Interferon-inducible protein 10 receptor) (IP-10 receptor) (CD antigen CD183)	CXCR3 GPR9	368	4540;
P61073	CXCR4_HUMAN	reviewed	C-X-C chemokine receptor type 4 (CXC-R4) (CXCR-4) (FB22) (Fusin) (HM89) (LCR1) (Leukocyte-derived seven transmembrane domain receptor) (LESTR) (NPYRL) (Stromal cell-derived factor 1 receptor) (SDF-1 receptor) (CD antigen CD184)	CXCR4	352	2561;
P32302	CXCR5_HUMAN	reviewed	C-X-C chemokine receptor type 5 (CXC-R5) (CXCR-5) (Burkitt lymphoma receptor 1) (Monocyte-derived receptor 15) (MDR-15) (CD antigen CD185)	CXCR5 BLR1 MDR15	372	1060;
O00574	CXCR6_HUMAN	reviewed	C-X-C chemokine receptor type 6 (CXC-R6) (CXCR-6) (CDw186) (G-protein coupled receptor STRL33) (G-protein coupled receptor bonzo) (CD antigen CD186)	CXCR6 BONZO STRL33 TYMSTR	342	16647;
P25106	CXCR7_HUMAN	reviewed	C-X-C chemokine receptor type 7 (CXC-R7) (CXCR-7) (Chemokine orphan receptor 1) (G-protein coupled receptor 159) (G-protein coupled receptor RDC1 homolog) (RDC-1)	CXCR7 CMKOR1 GPR159 RDC1	362	23692;
P02778	CXL10_HUMAN	reviewed	C-X-C motif chemokine 10 (10 kDa interferon gamma-induced protein) (Gamma-IP10) (IP-10) (Small-inducible cytokine B10) [Cleaved into: CXCL10(1-73)]	CXCL10 INP10 SCYB10	98	10637;
O14625	CXL11_HUMAN	reviewed	C-X-C motif chemokine 11 (Beta-R1) (H174) (Interferon gamma-inducible protein 9) (IP-9) (Interferon-inducible T-cell alpha chemoattractant) (I-TAC) (Small-inducible cytokine B11)	CXCL11 ITAC SCYB11 SCYB9B	94	10638;
O43927	CXL13_HUMAN	reviewed	C-X-C motif chemokine 13 (Angie) (B cell-attracting chemokine 1) (BCA-1) (B lymphocyte chemoattractant) (CXC chemokine BLC) (Small-inducible cytokine B13)	CXCL13 BCA1 BLC SCYB13	109	10639;
O95715	CXL14_HUMAN	reviewed	C-X-C motif chemokine 14 (Chemokine BRAK) (MIP-2G) (Small-inducible cytokine B14)	CXCL14 MIP2G NJAC SCYB14 PSEC0212 UNQ240/PRO273	111	10640;
Q9H2A7	CXL16_HUMAN	reviewed	C-X-C motif chemokine 16 (Scavenger receptor for phosphatidylserine and oxidized low density lipoprotein) (SR-PSOX) (Small-inducible cytokine B16) (Transmembrane chemokine CXCL16)	CXCL16 SCYB16 SRPSOX UNQ2759/PRO6714	254	16642;
P99999	CYC_HUMAN	reviewed	Cytochrome c	CYCS CYC	105	19986;
Q7L576	CYFP1_HUMAN	reviewed	Cytoplasmic FMR1-interacting protein 1 (Specifically Rac1-associated protein 1) (Sra-1) (p140sra-1)	CYFIP1 KIAA0068	1253	13759;
P08174	DAF_HUMAN	reviewed	Complement decay-accelerating factor (CD antigen CD55)	CD55 CR DAF	381	2665;
Q14118	DAG1_HUMAN	reviewed	Dystroglycan (Dystrophin-associated glycoprotein 1) [Cleaved into: Alpha-dystroglycan (Alpha-DG); Beta-dystroglycan (Beta-DG)]	DAG1	895	2666;
Q9UJU6	DBNL_HUMAN	reviewed	Drebrin-like protein (Cervical SH3P7) (Cervical mucin-associated protein) (Drebrin-F) (HPK1-interacting protein of 55 kDa) (HIP-55) (SH3 domain-containing protein 7)	DBNL CMAP SH3P7 PP5423	430	2696;
Q99259	DCE1_HUMAN	reviewed	Glutamate decarboxylase 1 (EC 4.1.1.15) (67 kDa glutamic acid decarboxylase) (GAD-67) (Glutamate decarboxylase 67 kDa isoform)	GAD1 GAD GAD67	594	4092;
Q05329	DCE2_HUMAN	reviewed	Glutamate decarboxylase 2 (EC 4.1.1.15) (65 kDa glutamic acid decarboxylase) (GAD-65) (Glutamate decarboxylase 65 kDa isoform)	GAD2 GAD65	585	4093;
O00571	DDX3X_HUMAN	reviewed	ATP-dependent RNA helicase DDX3X (EC 3.6.4.13) (DEAD box protein 3, X-chromosomal) (DEAD box, X isoform) (Helicase-like protein 2) (HLP2)	DDX3X DBX DDX3	662	2745;
Q9Y6V7	DDX49_HUMAN	reviewed	Probable ATP-dependent RNA helicase DDX49 (EC 3.6.4.13) (DEAD box protein 49)	DDX49	483	18684;
O75398	DEAF1_HUMAN	reviewed	Deformed epidermal autoregulatory factor 1 homolog (Nuclear DEAF-1-related transcriptional regulator) (NUDR) (Suppressin) (Zinc finger MYND domain-containing protein 5)	DEAF1 SPN ZMYND5	565	14677;
Q01524	DEF6_HUMAN	reviewed	Defensin-6 (Defensin, alpha 6)	DEFA6 DEF6	100	2765;
Q9H4E7	DEFI6_HUMAN	reviewed	Differentially expressed in FDCP 6 homolog (DEF-6) (IRF4-binding protein)	DEF6 IBP	631	2760;
P23743	DGKA_HUMAN	reviewed	Diacylglycerol kinase alpha (DAG kinase alpha) (EC 2.7.1.107) (80 kDa diacylglycerol kinase) (Diglyceride kinase alpha) (DGK-alpha)	DGKA DAGK DAGK1	735	2849;
O60610	DIAP1_HUMAN	reviewed	Protein diaphanous homolog 1 (Diaphanous-related formin-1) (DRF1)	DIAPH1 DIAP1	1272	2876;
Q12959	DLG1_HUMAN	reviewed	Disks large homolog 1 (Synapse-associated protein 97) (SAP-97) (SAP97) (hDlg)	DLG1	904	2900;
Q15398	DLGP5_HUMAN	reviewed	Disks large-associated protein 5 (DAP-5) (Discs large homolog 7) (Disks large-associated protein DLG7) (Hepatoma up-regulated protein) (HURP)	DLGAP5 DLG7 KIAA0008	846	16864;
P28067	DMA_HUMAN	reviewed	HLA class II histocompatibility antigen, DM alpha chain (MHC class II antigen DMA) (Really interesting new gene 6 protein)	HLA-DMA DMA RING6	261	4934;
P28068	DMB_HUMAN	reviewed	HLA class II histocompatibility antigen, DM beta chain (MHC class II antigen DMB) (Really interesting new gene 7 protein)	HLA-DMB DMB RING7	263	4935;
P11532	DMD_HUMAN	reviewed	Dystrophin	DMD	3685	2928;
P25685	DNJB1_HUMAN	reviewed	DnaJ homolog subfamily B member 1 (DnaJ protein homolog 1) (Heat shock 40 kDa protein 1) (HSP40) (Heat shock protein 40) (Human DnaJ protein 1) (hDj-1)	DNAJB1 DNAJ1 HDJ1 HSPF1	340	5270;
P06340	DOA_HUMAN	reviewed	HLA class II histocompatibility antigen, DO alpha chain (MHC DN-alpha) (MHC DZ alpha) (MHC class II antigen DOA)	HLA-DOA HLA-DNA HLA-DZA	250	4936;
P13765	DOB_HUMAN	reviewed	HLA class II histocompatibility antigen, DO beta chain (MHC class II antigen DOB)	HLA-DOB	273	4937;
Q92608	DOCK2_HUMAN	reviewed	Dedicator of cytokinesis protein 2	DOCK2 KIAA0209	1830	2988;
Q99704	DOK1_HUMAN	reviewed	Docking protein 1 (Downstream of tyrosine kinase 1) (p62(dok)) (pp62)	DOK1	481	2990;
O60496	DOK2_HUMAN	reviewed	Docking protein 2 (Downstream of tyrosine kinase 2) (p56(dok-2))	DOK2	412	2991;
P20036	DPA1_HUMAN	reviewed	HLA class II histocompatibility antigen, DP alpha 1 chain (DP(W3)) (DP(W4)) (HLA-SB alpha chain) (MHC class II DP3-alpha) (MHC class II DPA1)	HLA-DPA1 HLA-DP1A HLASB	260	4938;
P04440	DPB1_HUMAN	reviewed	HLA class II histocompatibility antigen, DP beta 1 chain (HLA class II histocompatibility antigen, DP(W4) beta chain) (MHC class II antigen DPB1)	HLA-DPB1 HLA-DP1B	258	4940;
Q16555	DPYL2_HUMAN	reviewed	Dihydropyrimidinase-related protein 2 (DRP-2) (Collapsin response mediator protein 2) (CRMP-2) (N2A3) (Unc-33-like phosphoprotein 2) (ULIP-2)	DPYSL2 CRMP2 ULIP2	572	3014;
P01909	DQA1_HUMAN	reviewed	HLA class II histocompatibility antigen, DQ alpha 1 chain (DC-1 alpha chain) (DC-alpha) (HLA-DCA) (MHC class II DQA1)	HLA-DQA1	254	4942;
P01906	DQA2_HUMAN	reviewed	HLA class II histocompatibility antigen, DQ alpha 2 chain (DX alpha chain) (HLA class II histocompatibility antigen, DQ(6) alpha chain) (HLA-DQA1) (MHC class II DQA2)	HLA-DQA2 HLA-DXA	255	4943;
P01920	DQB1_HUMAN	reviewed	HLA class II histocompatibility antigen, DQ beta 1 chain (MHC class II antigen DQB1)	HLA-DQB1 HLA-DQB	261	4944;
P01903	DRA_HUMAN	reviewed	HLA class II histocompatibility antigen, DR alpha chain (MHC class II antigen DRA)	HLA-DRA HLA-DRA1	254	4947;
Q30154	DRB5_HUMAN	reviewed	HLA class II histocompatibility antigen, DR beta 5 chain (DR beta-5) (DR2-beta-2) (Dw2) (MHC class II antigen DRB5)	HLA-DRB5	266	4953;
Q86Y01	DTX1_HUMAN	reviewed	E3 ubiquitin-protein ligase DTX1 (EC 6.3.2.-) (Protein deltex-1) (Deltex1) (hDTX1)	DTX1	620	3060;
P51452	DUS3_HUMAN	reviewed	Dual specificity protein phosphatase 3 (EC 3.1.3.16) (EC 3.1.3.48) (Dual specificity protein phosphatase VHR) (Vaccinia H1-related phosphatase) (VHR)	DUSP3 VHR	185	3069;
P50570	DYN2_HUMAN	reviewed	Dynamin-2 (EC 3.6.5.5)	DNM2 DYN2	870	2974;
Q13627	DYR1A_HUMAN	reviewed	Dual specificity tyrosine-phosphorylation-regulated kinase 1A (EC 2.7.12.1) (Dual specificity YAK1-related kinase) (HP86) (Protein kinase minibrain homolog) (MNBH) (hMNB)	DYRK1A DYRK MNB MNBH	763	3091;
Q9Y463	DYR1B_HUMAN	reviewed	Dual specificity tyrosine-phosphorylation-regulated kinase 1B (EC 2.7.12.1) (Minibrain-related kinase) (Mirk protein kinase)	DYRK1B MIRK	629	3092;
Q01094	E2F1_HUMAN	reviewed	Transcription factor E2F1 (E2F-1) (PBR3) (Retinoblastoma-associated protein 1) (RBAP-1) (Retinoblastoma-binding protein 3) (RBBP-3) (pRB-binding protein E2F-1)	E2F1 RBBP3	437	3113;
P12724	ECP_HUMAN	reviewed	Eosinophil cationic protein (ECP) (EC 3.1.27.-) (Ribonuclease 3) (RNase 3)	RNASE3 ECP RNS3	160	10046;
Q9UNE0	EDAR_HUMAN	reviewed	Tumor necrosis factor receptor superfamily member EDAR (Anhidrotic ectodysplasin receptor 1) (Downless homolog) (EDA-A1 receptor) (Ectodermal dysplasia receptor) (Ectodysplasin-A receptor)	EDAR DL	448	2895;
Q92838	EDA_HUMAN	reviewed	Ectodysplasin-A (Ectodermal dysplasia protein) (EDA protein) [Cleaved into: Ectodysplasin-A, membrane form; Ectodysplasin-A, secreted form]	EDA ED1 EDA2	391	3157;
P00533	EGFR_HUMAN	reviewed	Epidermal growth factor receptor (EC 2.7.10.1) (Proto-oncogene c-ErbB-1) (Receptor tyrosine-protein kinase erbB-1)	EGFR ERBB ERBB1 HER1	1210	3236;
P01133	EGF_HUMAN	reviewed	Pro-epidermal growth factor (EGF) [Cleaved into: Epidermal growth factor (Urogastrone)]	EGF	1207	3229;
P18146	EGR1_HUMAN	reviewed	Early growth response protein 1 (EGR-1) (AT225) (Nerve growth factor-induced protein A) (NGFI-A) (Transcription factor ETR103) (Transcription factor Zif268) (Zinc finger protein 225) (Zinc finger protein Krox-24)	EGR1 KROX24 ZNF225	543	3238;
P11161	EGR2_HUMAN	reviewed	E3 SUMO-protein ligase EGR2 (EC 6.3.2.-) (AT591) (Early growth response protein 2) (EGR-2) (Zinc finger protein Krox-20)	EGR2 KROX20	476	3239;
Q06889	EGR3_HUMAN	reviewed	Early growth response protein 3 (EGR-3) (Zinc finger protein pilot)	EGR3 PILOT	387	3240;
Q05215	EGR4_HUMAN	reviewed	Early growth response protein 4 (EGR-4) (AT133)	EGR4	589	3241;
Q14152	EIF3A_HUMAN	reviewed	Eukaryotic translation initiation factor 3 subunit A (eIF3a) (Eukaryotic translation initiation factor 3 subunit 10) (eIF-3-theta) (eIF3 p167) (eIF3 p180) (eIF3 p185)	EIF3A EIF3S10 KIAA0139	1382	3271;
P55884	EIF3B_HUMAN	reviewed	Eukaryotic translation initiation factor 3 subunit B (eIF3b) (Eukaryotic translation initiation factor 3 subunit 9) (Prt1 homolog) (hPrt1) (eIF-3-eta) (eIF3 p110) (eIF3 p116)	EIF3B EIF3S9	814	3280;
Q7L2H7	EIF3M_HUMAN	reviewed	Eukaryotic translation initiation factor 3 subunit M (eIF3m) (Fetal lung protein B5) (hFL-B5) (PCI domain-containing protein 1)	EIF3M HFLB5 PCID1 GA17 PNAS-125	374	24460;
P32519	ELF1_HUMAN	reviewed	ETS-related transcription factor Elf-1 (E74-like factor 1)	ELF1	619	3316;
P19419	ELK1_HUMAN	reviewed	ETS domain-containing protein Elk-1	ELK1	428	3321;
Q92556	ELMO1_HUMAN	reviewed	Engulfment and cell motility protein 1 (Protein ced-12 homolog)	ELMO1 KIAA0281	727	16286;
P08246	ELNE_HUMAN	reviewed	Neutrophil elastase (EC 3.4.21.37) (Bone marrow serine protease) (Elastase-2) (Human leukocyte elastase) (HLE) (Medullasin) (PMN elastase)	ELANE ELA2	267	3309;
P60002	ELOF1_HUMAN	reviewed	Transcription elongation factor 1 homolog	ELOF1	83	28691;
Q9H9T3	ELP3_HUMAN	reviewed	Elongator complex protein 3 (hELP3) (EC 2.3.1.48)	ELP3	547	20696;
Q8N8S7	ENAH_HUMAN	reviewed	Protein enabled homolog	ENAH MENA	591	18271;
P09104	ENOG_HUMAN	reviewed	Gamma-enolase (EC 4.2.1.11) (2-phospho-D-glycerate hydro-lyase) (Enolase 2) (Neural enolase) (Neuron-specific enolase) (NSE)	ENO2	434	3353;
O95936	EOMES_HUMAN	reviewed	Eomesodermin homolog (T-box brain protein 2) (T-brain-2) (TBR-2)	EOMES TBR2	686	3372;
Q09472	EP300_HUMAN	reviewed	Histone acetyltransferase p300 (p300 HAT) (EC 2.3.1.48) (E1A-associated protein p300)	EP300 P300	2414	3373;
P29320	EPHA3_HUMAN	reviewed	Ephrin type-A receptor 3 (EC 2.7.10.1) (EPH-like kinase 4) (EK4) (hEK4) (HEK) (Human embryo kinase) (Tyrosine-protein kinase TYRO4) (Tyrosine-protein kinase receptor ETK1) (Eph-like tyrosine kinase 1)	EPHA3 ETK ETK1 HEK TYRO4	983	3387;
P19235	EPOR_HUMAN	reviewed	Erythropoietin receptor (EPO-R)	EPOR	508	3416;
P01588	EPO_HUMAN	reviewed	Erythropoietin (Epoetin)	EPO	193	3415;
P18074	ERCC2_HUMAN	reviewed	TFIIH basal transcription factor complex helicase XPD subunit (EC 3.6.4.12) (Basic transcription factor 2 80 kDa subunit) (BTF2 p80) (CXPD) (DNA excision repair protein ERCC-2) (DNA repair protein complementing XP-D cells) (TFIIH basal transcription factor complex 80 kDa subunit) (TFIIH 80 kDa subunit) (TFIIH p80) (Xeroderma pigmentosum group D-complementing protein)	ERCC2 XPD XPDC	760	3434;
Q96AP7	ESAM_HUMAN	reviewed	Endothelial cell-selective adhesion molecule	ESAM UNQ220/PRO246	390	17474;
P14921	ETS1_HUMAN	reviewed	Protein C-ets-1 (p54)	ETS1 EWSR2	441	3488;
P15036	ETS2_HUMAN	reviewed	Protein C-ets-2	ETS2	469	3489;
P41161	ETV5_HUMAN	reviewed	ETS translocation variant 5 (Ets-related protein ERM)	ETV5 ERM	510	3494;
Q9UI08	EVL_HUMAN	reviewed	Ena/VASP-like protein (Ena/vasodilator-stimulated phosphoprotein-like)	EVL RNB6	416	20234;
Q05397	FAK1_HUMAN	reviewed	Focal adhesion kinase 1 (FADK 1) (EC 2.7.10.2) (Focal adhesion kinase-related nonkinase) (FRNK) (Protein phosphatase 1 regulatory subunit 71) (PPP1R71) (Protein-tyrosine kinase 2) (p125FAK) (pp125FAK)	PTK2 FAK FAK1	1052	9611;
Q14289	FAK2_HUMAN	reviewed	Protein-tyrosine kinase 2-beta (EC 2.7.10.2) (Calcium-dependent tyrosine kinase) (CADTK) (Calcium-regulated non-receptor proline-rich tyrosine kinase) (Cell adhesion kinase beta) (CAK-beta) (CAKB) (Focal adhesion kinase 2) (FADK 2) (Proline-rich tyrosine kinase 2) (Related adhesion focal tyrosine kinase) (RAFTK)	PTK2B FAK2 PYK2 RAFTK	1009	9612;
P49327	FAS_HUMAN	reviewed	Fatty acid synthase (EC 2.3.1.85) [Includes: [Acyl-carrier-protein] S-acetyltransferase (EC 2.3.1.38); [Acyl-carrier-protein] S-malonyltransferase (EC 2.3.1.39); 3-oxoacyl-[acyl-carrier-protein] synthase (EC 2.3.1.41); 3-oxoacyl-[acyl-carrier-protein] reductase (EC 1.1.1.100); 3-hydroxyacyl-[acyl-carrier-protein] dehydratase (EC 4.2.1.59); Enoyl-[acyl-carrier-protein] reductase (EC 1.3.1.10); Ole…	FASN FAS	2511	3594;
P06734	FCER2_HUMAN	reviewed	Low affinity immunoglobulin epsilon Fc receptor (BLAST-2) (C-type lectin domain family 4 member J) (Fc-epsilon-RII) (Immunoglobulin E-binding factor) (Lymphocyte IgE receptor) (CD antigen CD23) [Cleaved into: Low affinity immunoglobulin epsilon Fc receptor membrane-bound form; Low affinity immunoglobulin epsilon Fc receptor soluble form]	FCER2 CD23A CLEC4J FCE2 IGEBF	321	3612;
P12319	FCERA_HUMAN	reviewed	High affinity immunoglobulin epsilon receptor subunit alpha (Fc-epsilon RI-alpha) (FcERI) (IgE Fc receptor subunit alpha)	FCER1A FCE1A	257	3609;
Q01362	FCERB_HUMAN	reviewed	High affinity immunoglobulin epsilon receptor subunit beta (FcERI) (Fc epsilon receptor I beta-chain) (IgE Fc receptor subunit beta) (Membrane-spanning 4-domains subfamily A member 2)	MS4A2 APY FCER1B IGER	244	7316;
P30273	FCERG_HUMAN	reviewed	High affinity immunoglobulin epsilon receptor subunit gamma (Fc receptor gamma-chain) (FcRgamma) (Fc-epsilon RI-gamma) (IgE Fc receptor subunit gamma) (FceRI gamma)	FCER1G	86	3611;
P12318	FCG2A_HUMAN	reviewed	Low affinity immunoglobulin gamma Fc region receptor II-a (IgG Fc receptor II-a) (CDw32) (Fc-gamma RII-a) (Fc-gamma-RIIa) (FcRII-a) (CD antigen CD32)	FCGR2A CD32 FCG2 FCGR2A1 IGFR2	317	3616;
P31994	FCG2B_HUMAN	reviewed	Low affinity immunoglobulin gamma Fc region receptor II-b (IgG Fc receptor II-b) (CDw32) (Fc-gamma RII-b) (Fc-gamma-RIIb) (FcRII-b) (CD antigen CD32)	FCGR2B CD32 FCG2 IGFR2	310	3618;
P31995	FCG2C_HUMAN	reviewed	Low affinity immunoglobulin gamma Fc region receptor II-c (IgG Fc receptor II-c) (CDw32) (Fc-gamma RII-c) (Fc-gamma-RIIc) (FcRII-c) (CD antigen CD32)	FCGR2C CD32 FCG2 IGFR2	323	15626;
P08637	FCG3A_HUMAN	reviewed	Low affinity immunoglobulin gamma Fc region receptor III-A (CD16a antigen) (Fc-gamma RIII-alpha) (Fc-gamma RIII) (Fc-gamma RIIIa) (FcRIII) (FcRIIIa) (FcR-10) (IgG Fc receptor III-2) (CD antigen CD16a)	FCGR3A CD16A FCG3 FCGR3 IGFR3	254	3619;
O75015	FCG3B_HUMAN	reviewed	Low affinity immunoglobulin gamma Fc region receptor III-B (Fc-gamma RIII-beta) (Fc-gamma RIII) (Fc-gamma RIIIb) (FcRIII) (FcRIIIb) (FcR-10) (IgG Fc receptor III-1) (CD antigen CD16b)	FCGR3B CD16B FCG3 FCGR3 IGFR3	233	3620;
P12314	FCGR1_HUMAN	reviewed	High affinity immunoglobulin gamma Fc receptor I (IgG Fc receptor I) (Fc-gamma RI) (FcRI) (Fc-gamma RIA) (FcgammaRIa) (CD antigen CD64)	FCGR1A FCG1 FCGR1 IGFR1	374	3613;
Q96P31	FCRL3_HUMAN	reviewed	Fc receptor-like protein 3 (FcR-like protein 3) (FcRL3) (Fc receptor homolog 3) (FcRH3) (IFGP family protein 3) (hIFGP3) (Immune receptor translocation-associated protein 3) (SH2 domain-containing phosphatase anchor protein 2) (CD antigen CD307c)	FCRL3 FCRH3 IFGP3 IRTA3 SPAP2	734	18506;
P16591	FER_HUMAN	reviewed	Tyrosine-protein kinase Fer (EC 2.7.10.2) (Feline encephalitis virus-related kinase FER) (Fujinami poultry sarcoma/Feline sarcoma-related protein Fer) (Proto-oncogene c-Fer) (Tyrosine kinase 3) (p94-Fer)	FER TYK3	822	3655;
P11362	FGFR1_HUMAN	reviewed	Fibroblast growth factor receptor 1 (FGFR-1) (EC 2.7.10.1) (Basic fibroblast growth factor receptor 1) (BFGFR) (bFGF-R-1) (Fms-like tyrosine kinase 2) (FLT-2) (N-sam) (Proto-oncogene c-Fgr) (CD antigen CD331)	FGFR1 BFGFR CEK FGFBR FLG FLT2 HBGFR	822	3688;
P21802	FGFR2_HUMAN	reviewed	Fibroblast growth factor receptor 2 (FGFR-2) (EC 2.7.10.1) (K-sam) (KGFR) (Keratinocyte growth factor receptor) (CD antigen CD332)	FGFR2 BEK KGFR KSAM	821	3689;
P22607	FGFR3_HUMAN	reviewed	Fibroblast growth factor receptor 3 (FGFR-3) (EC 2.7.10.1) (CD antigen CD333)	FGFR3 JTK4	806	3690;
P22455	FGFR4_HUMAN	reviewed	Fibroblast growth factor receptor 4 (FGFR-4) (EC 2.7.10.1) (CD antigen CD334)	FGFR4 JTK2 TKF	802	3691;
P62942	FKB1A_HUMAN	reviewed	Peptidyl-prolyl cis-trans isomerase FKBP1A (PPIase FKBP1A) (EC 5.2.1.8) (12 kDa FK506-binding protein) (12 kDa FKBP) (FKBP-12) (Calstabin-1) (FK506-binding protein 1A) (FKBP-1A) (Immunophilin FKBP12) (Rotamase)	FKBP1A FKBP1 FKBP12	108	3711;
P21333	FLNA_HUMAN	reviewed	Filamin-A (FLN-A) (Actin-binding protein 280) (ABP-280) (Alpha-filamin) (Endothelial actin-binding protein) (Filamin-1) (Non-muscle filamin)	FLNA FLN FLN1	2647	3754;
O75369	FLNB_HUMAN	reviewed	Filamin-B (FLN-B) (ABP-278) (ABP-280 homolog) (Actin-binding-like protein) (Beta-filamin) (Filamin homolog 1) (Fh1) (Filamin-3) (Thyroid autoantigen) (Truncated actin-binding protein) (Truncated ABP)	FLNB FLN1L FLN3 TABP TAP	2602	3755;
P49771	FLT3L_HUMAN	reviewed	Fms-related tyrosine kinase 3 ligand (Flt3 ligand) (Flt3L) (SL cytokine)	FLT3LG	235	3766;
P36888	FLT3_HUMAN	reviewed	Receptor-type tyrosine-protein kinase FLT3 (EC 2.7.10.1) (FL cytokine receptor) (Fetal liver kinase-2) (FLK-2) (Fms-like tyrosine kinase 3) (FLT-3) (Stem cell tyrosine kinase 1) (STK-1) (CD antigen CD135)	FLT3 CD135 FLK2 STK1	993	3765;
P53539	FOSB_HUMAN	reviewed	Protein fosB (G0/G1 switch regulatory protein 3)	FOSB G0S3	338	3797;
P15407	FOSL1_HUMAN	reviewed	Fos-related antigen 1 (FRA-1)	FOSL1 FRA1	271	13718;
P15408	FOSL2_HUMAN	reviewed	Fos-related antigen 2 (FRA-2)	FOSL2 FRA2	326	3798;
P01100	FOS_HUMAN	reviewed	Proto-oncogene c-Fos (Cellular oncogene fos) (G0/G1 switch regulatory protein 7)	FOS G0S7	380	3796;
O43524	FOXO3_HUMAN	reviewed	Forkhead box protein O3 (AF6q21 protein) (Forkhead in rhabdomyosarcoma-like 1)	FOXO3 FKHRL1 FOXO3A	673	3821;
Q9BZS1	FOXP3_HUMAN	reviewed	Forkhead box protein P3 (Scurfin)	FOXP3 IPEX JM2	431	6106;
Q8WU20	FRS2_HUMAN	reviewed	Fibroblast growth factor receptor substrate 2 (FGFR substrate 2) (FGFR-signaling adaptor SNT) (Suc1-associated neurotrophic factor target 1) (SNT-1)	FRS2	508	16971;
O15117	FYB_HUMAN	reviewed	FYN-binding protein (Adhesion and degranulation promoting adaptor protein) (ADAP) (FYB-120/130) (p120/p130) (FYN-T-binding protein) (SLAP-130) (SLP-76-associated phosphoprotein)	FYB SLAP130	783	4036;
P06241	FYN_HUMAN	reviewed	Tyrosine-protein kinase Fyn (EC 2.7.10.2) (Proto-oncogene Syn) (Proto-oncogene c-Fyn) (Src-like kinase) (SLK) (p59-Fyn)	FYN	537	4037;
Q9UM11	FZR_HUMAN	reviewed	Fizzy-related protein homolog (Fzr) (CDC20-like protein 1) (Cdh1/Hct1 homolog) (hCDH1)	FZR1 CDH1 FYR FZR KIAA1242	496	24824;
P11413	G6PD_HUMAN	reviewed	Glucose-6-phosphate 1-dehydrogenase (G6PD) (EC 1.1.1.49)	G6PD	515	4057;
P06744	G6PI_HUMAN	reviewed	Glucose-6-phosphate isomerase (GPI) (EC 5.3.1.9) (Autocrine motility factor) (AMF) (Neuroleukin) (NLK) (Phosphoglucose isomerase) (PGI) (Phosphohexose isomerase) (PHI) (Sperm antigen 36) (SA-36)	GPI	558	4458;
O75293	GA45B_HUMAN	reviewed	Growth arrest and DNA damage-inducible protein GADD45 beta (Myeloid differentiation primary response protein MyD118) (Negative growth regulatory protein MyD118)	GADD45B MYD118	160	4096;
O95257	GA45G_HUMAN	reviewed	Growth arrest and DNA damage-inducible protein GADD45 gamma (Cytokine-responsive protein CR6) (DNA damage-inducible transcript 2 protein) (DDIT-2)	GADD45G CR6 DDIT2	159	4097;
Q13480	GAB1_HUMAN	reviewed	GRB2-associated-binding protein 1 (GRB2-associated binder 1) (Growth factor receptor bound protein 2-associated protein 1)	GAB1	694	4066;
Q9UQC2	GAB2_HUMAN	reviewed	GRB2-associated-binding protein 2 (GRB2-associated binder 2) (Growth factor receptor bound protein 2-associated protein 2) (pp100)	GAB2 KIAA0571	676	14458;
P23771	GATA3_HUMAN	reviewed	Trans-acting T-cell-specific transcription factor GATA-3 (GATA-binding factor 3)	GATA3	443	4172;
Q9H0R5	GBP3_HUMAN	reviewed	Guanylate-binding protein 3 (GTP-binding protein 3) (GBP-3) (Guanine nucleotide-binding protein 3)	GBP3	595	4184;
P04150	GCR_HUMAN	reviewed	Glucocorticoid receptor (GR) (Nuclear receptor subfamily 3 group C member 1)	NR3C1 GRL	777	7978;
P43026	GDF5_HUMAN	reviewed	Growth/differentiation factor 5 (GDF-5) (Cartilage-derived morphogenetic protein 1) (CDMP-1) (Radotermin)	GDF5 CDMP1	501	4220;
Q6KF10	GDF6_HUMAN	reviewed	Growth/differentiation factor 6 (GDF-6) (Growth/differentiation factor 16)	GDF6 GDF16	455	4221;
Q7Z4P5	GDF7_HUMAN	reviewed	Growth/differentiation factor 7 (GDF-7)	GDF7	450	4222;
P50395	GDIB_HUMAN	reviewed	Rab GDP dissociation inhibitor beta (Rab GDI beta) (Guanosine diphosphate dissociation inhibitor 2) (GDI-2)	GDI2 RABGDIB	445	4227;
P52566	GDIR2_HUMAN	reviewed	Rho GDP-dissociation inhibitor 2 (Rho GDI 2) (Ly-GDI) (Rho-GDI beta)	ARHGDIB GDIA2 GDID4 RAP1GN1	201	679;
P39905	GDNF_HUMAN	reviewed	Glial cell line-derived neurotrophic factor (hGDNF) (Astrocyte-derived trophic factor) (ATF)	GDNF	211	4232;
P56159	GFRA1_HUMAN	reviewed	GDNF family receptor alpha-1 (GDNF receptor alpha-1) (GDNFR-alpha-1) (GFR-alpha-1) (RET ligand 1) (TGF-beta-related neurotrophic factor receptor 1)	GFRA1 GDNFRA RETL1 TRNR1	465	4243;
P10912	GHR_HUMAN	reviewed	Growth hormone receptor (GH receptor) (Somatotropin receptor) [Cleaved into: Growth hormone-binding protein (GH-binding protein) (GHBP) (Serum-binding protein)]	GHR	638	4263;
Q14161	GIT2_HUMAN	reviewed	ARF GTPase-activating protein GIT2 (ARF GAP GIT2) (Cool-interacting tyrosine-phosphorylated protein 2) (CAT-2) (CAT2) (G protein-coupled receptor kinase-interactor 2) (GRK-interacting protein 2)	GIT2 KIAA0148	759	4273;
P01215	GLHA_HUMAN	reviewed	Glycoprotein hormones alpha chain (Anterior pituitary glycoprotein hormones common subunit alpha) (Choriogonadotropin alpha chain) (Chorionic gonadotrophin subunit alpha) (CG-alpha) (Follicle-stimulating hormone alpha chain) (FSH-alpha) (Follitropin alpha chain) (Luteinizing hormone alpha chain) (LSH-alpha) (Lutropin alpha chain) (Thyroid-stimulating hormone alpha chain) (TSH-alpha) (Thyrotropin …	CGA	116	1885;
P02724	GLPA_HUMAN	reviewed	Glycophorin-A (MN sialoglycoprotein) (PAS-2) (Sialoglycoprotein alpha) (CD antigen CD235a)	GYPA GPA	150	4702;
P63096	GNAI1_HUMAN	reviewed	Guanine nucleotide-binding protein G(i) subunit alpha-1 (Adenylate cyclase-inhibiting G alpha protein)	GNAI1	354	4384;
P04899	GNAI2_HUMAN	reviewed	Guanine nucleotide-binding protein G(i) subunit alpha-2 (Adenylate cyclase-inhibiting G alpha protein)	GNAI2 GNAI2B	355	4385;
P08754	GNAI3_HUMAN	reviewed	Guanine nucleotide-binding protein G(k) subunit alpha (G(i) alpha-3)	GNAI3	354	4387;
P09471	GNAO_HUMAN	reviewed	Guanine nucleotide-binding protein G(o) subunit alpha	GNAO1	354	4389;
Q8TBA6	GOGA5_HUMAN	reviewed	Golgin subfamily A member 5 (Cell proliferation-inducing gene 31 protein) (Golgin-84) (Protein Ret-II) (RET-fused gene 5 protein)	GOLGA5 RETII RFG5 PIG31	731	4428;
P07359	GP1BA_HUMAN	reviewed	Platelet glycoprotein Ib alpha chain (GP-Ib alpha) (GPIb-alpha) (GPIbA) (Glycoprotein Ibalpha) (Antigen CD42b-alpha) (CD antigen CD42b) [Cleaved into: Glycocalicin]	GP1BA	626	4439;
P13224	GP1BB_HUMAN	reviewed	Platelet glycoprotein Ib beta chain (GP-Ib beta) (GPIb-beta) (GPIbB) (Antigen CD42b-beta) (CD antigen CD42c)	GP1BB	206	4440;
P14770	GPIX_HUMAN	reviewed	Platelet glycoprotein IX (GP-IX) (GPIX) (Glycoprotein 9) (CD antigen CD42a)	GP9	177	4444;
P40197	GPV_HUMAN	reviewed	Platelet glycoprotein V (GPV) (Glycoprotein 5) (CD antigen CD42d)	GP5	560	4443;
P12544	GRAA_HUMAN	reviewed	Granzyme A (EC 3.4.21.78) (CTL tryptase) (Cytotoxic T-lymphocyte proteinase 1) (Fragmentin-1) (Granzyme-1) (Hanukkah factor) (H factor) (HF)	GZMA CTLA3 HFSP	262	4708;
P10144	GRAB_HUMAN	reviewed	Granzyme B (EC 3.4.21.79) (C11) (CTLA-1) (Cathepsin G-like 1) (CTSGL1) (Cytotoxic T-lymphocyte proteinase 2) (Lymphocyte protease) (Fragmentin-2) (Granzyme-2) (Human lymphocyte protein) (HLP) (SECT) (T-cell serine protease 1-3E)	GZMB CGL1 CSPB CTLA1 GRB	247	4709;
O75791	GRAP2_HUMAN	reviewed	GRB2-related adapter protein 2 (Adapter protein GRID) (GRB-2-like protein) (GRB2L) (GRBLG) (GRBX) (Grf40 adapter protein) (Grf-40) (Growth factor receptor-binding protein) (Hematopoietic cell-associated adapter protein GrpL) (P38) (Protein GADS) (SH3-SH2-SH3 adapter Mona)	GRAP2 GADS GRB2L GRID	330	4563;
Q13588	GRAP_HUMAN	reviewed	GRB2-related adapter protein	GRAP	217	4562;
P62993	GRB2_HUMAN	reviewed	Growth factor receptor-bound protein 2 (Adapter protein GRB2) (Protein Ash) (SH2/SH3 adapter GRB2)	GRB2 ASH	217	4566;
P32298	GRK4_HUMAN	reviewed	G protein-coupled receptor kinase 4 (EC 2.7.11.16) (G protein-coupled receptor kinase GRK4) (ITI1)	GRK4 GPRK2L GPRK4	578	4543;
P34947	GRK5_HUMAN	reviewed	G protein-coupled receptor kinase 5 (EC 2.7.11.16) (G protein-coupled receptor kinase GRK5)	GRK5 GPRK5	590	4544;
P43250	GRK6_HUMAN	reviewed	G protein-coupled receptor kinase 6 (EC 2.7.11.16) (G protein-coupled receptor kinase GRK6)	GRK6 GPRK6	576	4545;
Q8WTQ7	GRK7_HUMAN	reviewed	G protein-coupled receptor kinase 7 (EC 2.7.11.14) (EC 2.7.11.16) (G protein-coupled receptor kinase GRK7)	GRK7 GPRK7	553	17031;
P09341	GROA_HUMAN	reviewed	Growth-regulated alpha protein (C-X-C motif chemokine 1) (GRO-alpha(1-73)) (Melanoma growth stimulatory activity) (MGSA) (Neutrophil-activating protein 3) (NAP-3) [Cleaved into: GRO-alpha(4-73); GRO-alpha(5-73); GRO-alpha(6-73)]	CXCL1 GRO GRO1 GROA MGSA SCYB1	107	4602;
O95267	GRP1_HUMAN	reviewed	RAS guanyl-releasing protein 1 (Calcium and DAG-regulated guanine nucleotide exchange factor II) (CalDAG-GEFII) (Ras guanyl-releasing protein)	RASGRP1 RASGRP	797	9878;
Q7LDG7	GRP2_HUMAN	reviewed	RAS guanyl-releasing protein 2 (Calcium and DAG-regulated guanine nucleotide exchange factor I) (CalDAG-GEFI) (Cdc25-like protein) (hCDC25L) (F25B3.3 kinase-like protein)	RASGRP2 CDC25L MCG7	609	9879;
P49840	GSK3A_HUMAN	reviewed	Glycogen synthase kinase-3 alpha (GSK-3 alpha) (EC 2.7.11.26) (Serine/threonine-protein kinase GSK3A) (EC 2.7.11.1)	GSK3A	483	4616;
P49841	GSK3B_HUMAN	reviewed	Glycogen synthase kinase-3 beta (GSK-3 beta) (EC 2.7.11.26) (Serine/threonine-protein kinase GSK3B) (EC 2.7.11.1)	GSK3B	420	4617;
Q92896	GSLG1_HUMAN	reviewed	Golgi apparatus protein 1 (CFR-1) (Cysteine-rich fibroblast growth factor receptor) (E-selectin ligand 1) (ESL-1) (Golgi sialoglycoprotein MG-160)	GLG1 CFR1 ESL1 MG160	1179	4316;
Q96QV6	H2A1A_HUMAN	reviewed	Histone H2A type 1-A (Histone H2A/r)	HIST1H2AA H2AFR	131	18729;
Q93077	H2A1C_HUMAN	reviewed	Histone H2A type 1-C (Histone H2A/l)	HIST1H2AC H2AFL	130	4733;
P20671	H2A1D_HUMAN	reviewed	Histone H2A type 1-D (Histone H2A.3) (Histone H2A/g)	HIST1H2AD H2AFG	130	4729;
Q99878	H2A1J_HUMAN	reviewed	Histone H2A type 1-J (Histone H2A/e)	HIST1H2AJ H2AFE	128	4727;
Q8IUE6	H2A2B_HUMAN	reviewed	Histone H2A type 2-B	HIST2H2AB	130	20508;
Q16777	H2A2C_HUMAN	reviewed	Histone H2A type 2-C (Histone H2A-GL101) (Histone H2A/q)	HIST2H2AC H2AFQ	129	4738;
Q7L7L0	H2A3_HUMAN	reviewed	Histone H2A type 3	HIST3H2A	130	20507;
P0C5Y9	H2AB1_HUMAN	reviewed	Histone H2A-Bbd type 1 (H2A Barr body-deficient) (H2A.Bbd)	H2AFB1	115	22516;
Q71UI9	H2AV_HUMAN	reviewed	Histone H2A.V (H2A.F/Z)	H2AFV H2AV	128	20664;
Q9P0M6	H2AW_HUMAN	reviewed	Core histone macro-H2A.2 (Histone macroH2A2) (mH2A2)	H2AFY2 MACROH2A2	372	14453;
P16104	H2AX_HUMAN	reviewed	Histone H2A.x (H2a/x)	H2AFX H2AX	143	4739;
O75367	H2AY_HUMAN	reviewed	Core histone macro-H2A.1 (Histone macroH2A1) (mH2A1) (Histone H2A.y) (H2A/y) (Medulloblastoma antigen MU-MB-50.205)	H2AFY MACROH2A1	372	4740;
P0C0S5	H2AZ_HUMAN	reviewed	Histone H2A.Z (H2A/z)	H2AFZ H2AZ	128	4741;
Q96A08	H2B1A_HUMAN	reviewed	Histone H2B type 1-A (Histone H2B, testis) (Testis-specific histone H2B)	HIST1H2BA TSH2B	127	18730;
P33778	H2B1B_HUMAN	reviewed	Histone H2B type 1-B (Histone H2B.1) (Histone H2B.f) (H2B/f)	HIST1H2BB H2BFF	126	4751;
P58876	H2B1D_HUMAN	reviewed	Histone H2B type 1-D (HIRA-interacting protein 2) (Histone H2B.1 B) (Histone H2B.b) (H2B/b)	HIST1H2BD H2BFB HIRIP2	126	4747;
Q93079	H2B1H_HUMAN	reviewed	Histone H2B type 1-H (Histone H2B.j) (H2B/j)	HIST1H2BH H2BFJ	126	4755;
P06899	H2B1J_HUMAN	reviewed	Histone H2B type 1-J (Histone H2B.1) (Histone H2B.r) (H2B/r)	HIST1H2BJ H2BFR	126	4761;
O60814	H2B1K_HUMAN	reviewed	Histone H2B type 1-K (H2B K) (HIRA-interacting protein 1)	HIST1H2BK H2BFT HIRIP1	126	13954;
Q99880	H2B1L_HUMAN	reviewed	Histone H2B type 1-L (Histone H2B.c) (H2B/c)	HIST1H2BL H2BFC	126	4748;
Q99879	H2B1M_HUMAN	reviewed	Histone H2B type 1-M (Histone H2B.e) (H2B/e)	HIST1H2BM H2BFE	126	4750;
Q99877	H2B1N_HUMAN	reviewed	Histone H2B type 1-N (Histone H2B.d) (H2B/d)	HIST1H2BN H2BFD	126	4749;
P23527	H2B1O_HUMAN	reviewed	Histone H2B type 1-O (Histone H2B.2) (Histone H2B.n) (H2B/n)	HIST1H2BO H2BFH H2BFN	126	4758;
Q16778	H2B2E_HUMAN	reviewed	Histone H2B type 2-E (Histone H2B-GL105) (Histone H2B.q) (H2B/q)	HIST2H2BE H2BFQ	126	4760;
Q5QNW6	H2B2F_HUMAN	reviewed	Histone H2B type 2-F	HIST2H2BF	126	24700;
Q8N257	H2B3B_HUMAN	reviewed	Histone H2B type 3-B (H2B type 12)	HIST3H2BB	126	20514;
P0C1H6	H2BFM_HUMAN	reviewed	Histone H2B type F-M (Histone H2B.s) (H2B/s)	H2BFM	257	27867;
Q7Z2G1	H2BWT_HUMAN	reviewed	Histone H2B type W-T (H2B histone family member W testis-specific)	H2BFWT	175	27252;
Q16695	H31T_HUMAN	reviewed	Histone H3.1t (H3/t) (H3t) (H3/g)	HIST3H3 H3FT	136	4778;
Q6NXT2	H3C_HUMAN	reviewed	Histone H3.3C (Histone H3.5)	H3F3C	135	33164;
Q99525	H4G_HUMAN	reviewed	Histone H4-like protein type G	HIST1H4G H4/L H4FL	98	4792;
Q8WUI4	HDAC7_HUMAN	reviewed	Histone deacetylase 7 (HD7) (EC 3.5.1.98) (Histone deacetylase 7A) (HD7a)	HDAC7 HDAC7A	952	14067;
P14210	HGF_HUMAN	reviewed	Hepatocyte growth factor (Hepatopoietin-A) (Scatter factor) (SF) [Cleaved into: Hepatocyte growth factor alpha chain; Hepatocyte growth factor beta chain]	HGF HPTA	728	4893;
O14964	HGS_HUMAN	reviewed	Hepatocyte growth factor-regulated tyrosine kinase substrate (Hrs) (Protein pp110)	HGS HRS	777	4897;
P13747	HLAE_HUMAN	reviewed	HLA class I histocompatibility antigen, alpha chain E (MHC class I antigen E)	HLA-E HLA-6.2 HLAE	358	4962;
P30511	HLAF_HUMAN	reviewed	HLA class I histocompatibility antigen, alpha chain F (CDA12) (HLA F antigen) (Leukocyte antigen F) (MHC class I antigen F)	HLA-F HLA-5.4 HLAF	346	4963;
P17693	HLAG_HUMAN	reviewed	HLA class I histocompatibility antigen, alpha chain G (HLA G antigen) (MHC class I antigen G)	HLA-G HLA-6.0 HLAG	338	4964;
Q14774	HLX_HUMAN	reviewed	H2.0-like homeobox protein (Homeobox protein HB24) (Homeobox protein HLX1)	HLX HLX1	488	4978;
P31942	HNRH3_HUMAN	reviewed	Heterogeneous nuclear ribonucleoprotein H3 (hnRNP H3) (Heterogeneous nuclear ribonucleoprotein 2H9) (hnRNP 2H9)	HNRNPH3 HNRPH3	346	5043;
Q9NSC5	HOME3_HUMAN	reviewed	Homer protein homolog 3 (Homer-3)	HOMER3	361	17514;
P34931	HS71L_HUMAN	reviewed	Heat shock 70 kDa protein 1-like (Heat shock 70 kDa protein 1L) (Heat shock 70 kDa protein 1-Hom) (HSP70-Hom)	HSPA1L	641	5234;
P07900	HS90A_HUMAN	reviewed	Heat shock protein HSP 90-alpha (Heat shock 86 kDa) (HSP 86) (HSP86) (Renal carcinoma antigen NY-REN-38)	HSP90AA1 HSP90A HSPC1 HSPCA	732	5253;
P08238	HS90B_HUMAN	reviewed	Heat shock protein HSP 90-beta (HSP 90) (Heat shock 84 kDa) (HSP 84) (HSP84)	HSP90AB1 HSP90B HSPC2 HSPCB	724	5258;
P54652	HSP72_HUMAN	reviewed	Heat shock-related 70 kDa protein 2 (Heat shock 70 kDa protein 2)	HSPA2	639	5235;
P17066	HSP76_HUMAN	reviewed	Heat shock 70 kDa protein 6 (Heat shock 70 kDa protein B')	HSPA6 HSP70B'	643	5239;
P11142	HSP7C_HUMAN	reviewed	Heat shock cognate 71 kDa protein (Heat shock 70 kDa protein 8)	HSPA8 HSC70 HSP73 HSPA10	646	5241;
Q13651	I10R1_HUMAN	reviewed	Interleukin-10 receptor subunit alpha (IL-10 receptor subunit alpha) (IL-10R subunit alpha) (IL-10RA) (CDw210a) (Interleukin-10 receptor subunit 1) (IL-10R subunit 1) (IL-10R1) (CD antigen CD210)	IL10RA IL10R	578	5964;
Q08334	I10R2_HUMAN	reviewed	Interleukin-10 receptor subunit beta (IL-10 receptor subunit beta) (IL-10R subunit beta) (IL-10RB) (Cytokine receptor class-II member 4) (Cytokine receptor family 2 member 4) (CRF2-4) (Interleukin-10 receptor subunit 2) (IL-10R subunit 2) (IL-10R2) (CD antigen CDw210b)	IL10RB CRFB4 D21S58 D21S66	325	5965;
Q14626	I11RA_HUMAN	reviewed	Interleukin-11 receptor subunit alpha (IL-11 receptor subunit alpha) (IL-11R subunit alpha) (IL-11R-alpha) (IL-11RA)	IL11RA	422	5967;
P42701	I12R1_HUMAN	reviewed	Interleukin-12 receptor subunit beta-1 (IL-12 receptor subunit beta-1) (IL-12R subunit beta-1) (IL-12R-beta-1) (IL-12RB1) (IL-12 receptor beta component) (CD antigen CD212)	IL12RB1 IL12R IL12RB	662	5971;
Q99665	I12R2_HUMAN	reviewed	Interleukin-12 receptor subunit beta-2 (IL-12 receptor subunit beta-2) (IL-12R subunit beta-2) (IL-12R-beta-2) (IL-12RB2)	IL12RB2	862	5972;
P78552	I13R1_HUMAN	reviewed	Interleukin-13 receptor subunit alpha-1 (IL-13 receptor subunit alpha-1) (IL-13R subunit alpha-1) (IL-13R-alpha-1) (IL-13RA1) (Cancer/testis antigen 19) (CT19) (CD antigen CD213a1)	IL13RA1 IL13R IL13RA	427	5974;
Q14627	I13R2_HUMAN	reviewed	Interleukin-13 receptor subunit alpha-2 (IL-13 receptor subunit alpha-2) (IL-13R subunit alpha-2) (IL-13R-alpha-2) (IL-13RA2) (Interleukin-13-binding protein) (CD antigen CD213a2)	IL13RA2 IL13R	380	5975;
Q13261	I15RA_HUMAN	reviewed	Interleukin-15 receptor subunit alpha (IL-15 receptor subunit alpha) (IL-15R-alpha) (IL-15RA) (CD antigen CD215) [Cleaved into: Soluble interleukin-15 receptor subunit alpha (sIL-15 receptor subunit alpha) (sIL-15R-alpha) (sIL-15RA)]	IL15RA	267	5978;
Q96F46	I17RA_HUMAN	reviewed	Interleukin-17 receptor A (IL-17 receptor A) (IL-17RA) (CDw217) (CD antigen CD217)	IL17RA IL17R	866	5985;
Q9NRM6	I17RB_HUMAN	reviewed	Interleukin-17 receptor B (IL-17 receptor B) (IL-17RB) (Cytokine receptor-like 4) (IL-17 receptor homolog 1) (IL-17Rh1) (IL17Rh1) (Interleukin-17B receptor) (IL-17B receptor)	IL17RB CRL4 EVI27 IL17BR UNQ2501/PRO19612	502	18015;
O95256	I18RA_HUMAN	reviewed	Interleukin-18 receptor accessory protein (IL-18 receptor accessory protein) (IL-18RAcP) (Accessory protein-like) (AcPL) (CD218 antigen-like family member B) (CDw218b) (IL-1R accessory protein-like) (IL-1RAcPL) (Interleukin-1 receptor 7) (IL-1R-7) (IL-1R7) (Interleukin-18 receptor accessory protein-like) (Interleukin-18 receptor beta) (IL-18R-beta) (IL-18Rbeta) (CD antigen CD218b)	IL18RAP IL1R7	599	5989;
Q9UHF4	I20RA_HUMAN	reviewed	Interleukin-20 receptor subunit alpha (IL-20 receptor subunit alpha) (IL-20R-alpha) (IL-20RA) (Cytokine receptor class-II member 8) (Cytokine receptor family 2 member 8) (CRF2-8) (IL-20R1) (ZcytoR7)	IL20RA UNQ681/PRO1315	553	6003;
Q6UXL0	I20RB_HUMAN	reviewed	Interleukin-20 receptor subunit beta (IL-20 receptor subunit beta) (IL-20R-beta) (IL-20RB) (IL-20R2)	IL20RB DIRS1 UNQ557/PRO1114	311	6004;
Q8N6P7	I22R1_HUMAN	reviewed	Interleukin-22 receptor subunit alpha-1 (IL-22 receptor subunit alpha-1) (IL-22R-alpha-1) (IL-22RA1) (Cytokine receptor class-II member 9) (Cytokine receptor family 2 member 9) (CRF2-9) (ZcytoR11)	IL22RA1 IL22R	574	13700;
Q969J5	I22R2_HUMAN	reviewed	Interleukin-22 receptor subunit alpha-2 (IL-22 receptor subunit alpha-2) (IL-22R-alpha-2) (IL-22RA2) (Cytokine receptor class-II member 10) (Cytokine receptor family 2 member 10) (CRF2-10) (Cytokine receptor family type 2, soluble 1) (CRF2-S1) (Interleukin-22-binding protein) (IL-22BP) (IL22BP) (ZcytoR16)	IL22RA2 UNQ5793/PRO19598/PRO19822	263	14901;
Q6UWB1	I27RA_HUMAN	reviewed	Interleukin-27 receptor subunit alpha (IL-27 receptor subunit alpha) (IL-27R subunit alpha) (IL-27R-alpha) (IL-27RA) (Cytokine receptor WSX-1) (Cytokine receptor-like 1) (Type I T-cell cytokine receptor) (TCCR) (ZcytoR1)	IL27RA CRL1 TCCR WSX1 UNQ296/PRO336	636	17290;
Q05084	ICA69_HUMAN	reviewed	Islet cell autoantigen 1 (69 kDa islet cell autoantigen) (ICA69) (Islet cell autoantigen p69) (ICAp69) (p69)	ICA1	483	5343;
P05362	ICAM1_HUMAN	reviewed	Intercellular adhesion molecule 1 (ICAM-1) (Major group rhinovirus receptor) (CD antigen CD54)	ICAM1	532	5344;
P13598	ICAM2_HUMAN	reviewed	Intercellular adhesion molecule 2 (ICAM-2) (CD antigen CD102)	ICAM2	275	5345;
P32942	ICAM3_HUMAN	reviewed	Intercellular adhesion molecule 3 (ICAM-3) (CDw50) (ICAM-R) (CD antigen CD50)	ICAM3	547	5346;
O75144	ICOSL_HUMAN	reviewed	ICOS ligand (B7 homolog 2) (B7-H2) (B7-like protein Gl50) (B7-related protein 1) (B7RP-1) (CD antigen CD275)	ICOSLG B7H2 B7RP1 ICOSL KIAA0653	302	17087;
Q9Y6W8	ICOS_HUMAN	reviewed	Inducible T-cell costimulator (Activation-inducible lymphocyte immunomediatory molecule) (CD antigen CD278)	ICOS AILIM	199	5351;
P06730	IF4E_HUMAN	reviewed	Eukaryotic translation initiation factor 4E (eIF-4E) (eIF4E) (eIF-4F 25 kDa subunit) (mRNA cap-binding protein)	EIF4E EIF4EL1 EIF4F	217	3287;
Q04637	IF4G1_HUMAN	reviewed	Eukaryotic translation initiation factor 4 gamma 1 (eIF-4-gamma 1) (eIF-4G 1) (eIF-4G1) (p220)	EIF4G1 EIF4F EIF4G EIF4GI	1599	3296;
P78344	IF4G2_HUMAN	reviewed	Eukaryotic translation initiation factor 4 gamma 2 (eIF-4-gamma 2) (eIF-4G 2) (eIF4G 2) (Death-associated protein 5) (DAP-5) (p97)	EIF4G2 DAP5 OK/SW-cl.75	907	3297;
O43432	IF4G3_HUMAN	reviewed	Eukaryotic translation initiation factor 4 gamma 3 (eIF-4-gamma 3) (eIF-4G 3) (eIF4G 3) (eIF-4-gamma II) (eIF4GII)	EIF4G3	1585	3298;
P56537	IF6_HUMAN	reviewed	Eukaryotic translation initiation factor 6 (eIF-6) (B(2)GCN homolog) (B4 integrin interactor) (CAB) (p27(BBP))	EIF6 EIF3A ITGB4BP OK/SW-cl.27	245	6159;
P01566	IFN10_HUMAN	reviewed	Interferon alpha-10 (IFN-alpha-10) (Interferon alpha-6L) (Interferon alpha-C) (LeIF C)	IFNA10	189	5418;
P01570	IFN14_HUMAN	reviewed	Interferon alpha-14 (IFN-alpha-14) (Interferon alpha-H) (LeIF H) (Interferon lambda-2-H)	IFNA14	189	5420;
P05015	IFN16_HUMAN	reviewed	Interferon alpha-16 (IFN-alpha-16) (Interferon alpha-WA)	IFNA16	189	5421;
P01571	IFN17_HUMAN	reviewed	Interferon alpha-17 (IFN-alpha-17) (Interferon alpha-88) (Interferon alpha-I') (LeIF I) (Interferon alpha-T)	IFNA17	189	5422;
P01568	IFN21_HUMAN	reviewed	Interferon alpha-21 (IFN-alpha-21) (Interferon alpha-F) (LeIF F)	IFNA21	189	5424;
P01562	IFNA1_HUMAN	reviewed	Interferon alpha-1/13 (IFN-alpha-1/13) (Interferon alpha-D) (LeIF D)	IFNA1; IFNA13	189	5417;5419;
P01563	IFNA2_HUMAN	reviewed	Interferon alpha-2 (IFN-alpha-2) (Interferon alpha-A) (LeIF A)	IFNA2	188	5423;
P05014	IFNA4_HUMAN	reviewed	Interferon alpha-4 (IFN-alpha-4) (Interferon alpha-4B) (Interferon alpha-76) (Interferon alpha-M1)	IFNA4	189	5425;
P01569	IFNA5_HUMAN	reviewed	Interferon alpha-5 (IFN-alpha-5) (Interferon alpha-61) (Interferon alpha-G) (LeIF G)	IFNA5	189	5426;
P05013	IFNA6_HUMAN	reviewed	Interferon alpha-6 (IFN-alpha-6) (Interferon alpha-54) (Interferon alpha-K) (LeIF K)	IFNA6	189	5427;
P01567	IFNA7_HUMAN	reviewed	Interferon alpha-7 (IFN-alpha-7) (Interferon alpha-J) (LeIF J) (Interferon alpha-J1) (IFN-alpha-J1)	IFNA7	189	5428;
P32881	IFNA8_HUMAN	reviewed	Interferon alpha-8 (IFN-alpha-8) (Interferon alpha-B) (LeIF B) (Interferon alpha-B2)	IFNA8	189	5429;
P01574	IFNB_HUMAN	reviewed	Interferon beta (IFN-beta) (Fibroblast interferon)	IFNB1 IFB IFNB	187	5434;
Q86WN2	IFNE_HUMAN	reviewed	Interferon epsilon (IFN-epsilon) (Interferon epsilon-1)	IFNE IFNE1 UNQ360/PRO655	208	18163;
P01579	IFNG_HUMAN	reviewed	Interferon gamma (IFN-gamma) (Immune interferon)	IFNG	166	5438;
Q9P0W0	IFNK_HUMAN	reviewed	Interferon kappa (IFN-kappa)	IFNK UNQ6124/PRO20084	207	21714;
Q8IU54	IFNL1_HUMAN	reviewed	Interferon lambda-1 (IFN-lambda-1) (Cytokine Zcyto21) (Interleukin-29) (IL-29)	IFNL1 IL29 ZCYTO21	200	18363;
Q8IZJ0	IFNL2_HUMAN	reviewed	Interferon lambda-2 (IFN-lambda-2) (Cytokine Zcyto20) (Interleukin-28A) (IL-28A)	IFNL2 IL28A ZCYTO20	200	18364;
Q8IZI9	IFNL3_HUMAN	reviewed	Interferon lambda-3 (IFN-lambda-3) (Cytokine Zcyto22) (Interleukin-28B) (IL-28B) (Interleukin-28C) (IL-28C)	IFNL3 IL28B IL28C ZCYTO22	196	18365;
P05000	IFNW1_HUMAN	reviewed	Interferon omega-1 (Interferon alpha-II-1)	IFNW1	195	5448;
P08069	IGF1R_HUMAN	reviewed	Insulin-like growth factor 1 receptor (EC 2.7.10.1) (Insulin-like growth factor I receptor) (IGF-I receptor) (CD antigen CD221) [Cleaved into: Insulin-like growth factor 1 receptor alpha chain; Insulin-like growth factor 1 receptor beta chain]	IGF1R	1367	5465;
P25963	IKBA_HUMAN	reviewed	NF-kappa-B inhibitor alpha (I-kappa-B-alpha) (IkB-alpha) (IkappaBalpha) (Major histocompatibility complex enhancer-binding protein MAD3)	NFKBIA IKBA MAD3 NFKBI	317	7797;
Q15653	IKBB_HUMAN	reviewed	NF-kappa-B inhibitor beta (NF-kappa-BIB) (I-kappa-B-beta) (IkB-B) (IkB-beta) (IkappaBbeta) (Thyroid receptor-interacting protein 9) (TR-interacting protein 9) (TRIP-9)	NFKBIB IKBB TRIP9	356	7798;
O00221	IKBE_HUMAN	reviewed	NF-kappa-B inhibitor epsilon (NF-kappa-BIE) (I-kappa-B-epsilon) (IkB-E) (IkB-epsilon) (IkappaBepsilon)	NFKBIE IKBE	500	7799;
O15111	IKKA_HUMAN	reviewed	Inhibitor of nuclear factor kappa-B kinase subunit alpha (I-kappa-B kinase alpha) (IKK-A) (IKK-alpha) (IkBKA) (IkappaB kinase) (EC 2.7.11.10) (Conserved helix-loop-helix ubiquitous kinase) (I-kappa-B kinase 1) (IKK1) (Nuclear factor NF-kappa-B inhibitor kinase alpha) (NFKBIKA) (Transcription factor 16) (TCF-16)	CHUK IKKA TCF16	745	1974;
O14920	IKKB_HUMAN	reviewed	Inhibitor of nuclear factor kappa-B kinase subunit beta (I-kappa-B-kinase beta) (IKK-B) (IKK-beta) (IkBKB) (EC 2.7.11.10) (I-kappa-B kinase 2) (IKK2) (Nuclear factor NF-kappa-B inhibitor kinase beta) (NFKBIKB)	IKBKB IKKB	756	5960;
Q14164	IKKE_HUMAN	reviewed	Inhibitor of nuclear factor kappa-B kinase subunit epsilon (I-kappa-B kinase epsilon) (IKK-E) (IKK-epsilon) (IkBKE) (EC 2.7.11.10) (Inducible I kappa-B kinase) (IKK-i)	IKBKE IKKE IKKI KIAA0151	716	14552;
Q13422	IKZF1_HUMAN	reviewed	DNA-binding protein Ikaros (Ikaros family zinc finger protein 1) (Lymphoid transcription factor LyF-1)	IKZF1 IK1 IKAROS LYF1 ZNFN1A1	519	13176;
Q9UKT9	IKZF3_HUMAN	reviewed	Zinc finger protein Aiolos (Ikaros family zinc finger protein 3)	IKZF3 ZNFN1A3	509	13178;
P22301	IL10_HUMAN	reviewed	Interleukin-10 (IL-10) (Cytokine synthesis inhibitory factor) (CSIF)	IL10	178	5962;
P20809	IL11_HUMAN	reviewed	Interleukin-11 (IL-11) (Adipogenesis inhibitory factor) (AGIF) (Oprelvekin)	IL11	199	5966;
P29459	IL12A_HUMAN	reviewed	Interleukin-12 subunit alpha (IL-12A) (Cytotoxic lymphocyte maturation factor 35 kDa subunit) (CLMF p35) (IL-12 subunit p35) (NK cell stimulatory factor chain 1) (NKSF1)	IL12A NKSF1	219	5969;
P29460	IL12B_HUMAN	reviewed	Interleukin-12 subunit beta (IL-12B) (Cytotoxic lymphocyte maturation factor 40 kDa subunit) (CLMF p40) (IL-12 subunit p40) (NK cell stimulatory factor chain 2) (NKSF2)	IL12B NKSF2	328	5970;
P35225	IL13_HUMAN	reviewed	Interleukin-13 (IL-13)	IL13 NC30	146	5973;
P40933	IL15_HUMAN	reviewed	Interleukin-15 (IL-15)	IL15	162	5977;
Q14005	IL16_HUMAN	reviewed	Pro-interleukin-16 [Cleaved into: Interleukin-16 (IL-16) (Lymphocyte chemoattractant factor) (LCF)]	IL16	1332	5980;
Q9UHF5	IL17B_HUMAN	reviewed	Interleukin-17B (IL-17B) (Cytokine Zcyto7) (Interleukin-20) (IL-20) (Neuronal interleukin-17-related factor)	IL17B IL20 NIRF ZCYTO7 UNQ516/PRO1031	180	5982;
Q8TAD2	IL17D_HUMAN	reviewed	Interleukin-17D (IL-17D) (Interleukin-27) (IL-27)	IL17D IL27 UNQ3096/PRO21175	202	5984;
Q96PD4	IL17F_HUMAN	reviewed	Interleukin-17F (IL-17F) (Cytokine ML-1) (Interleukin-24) (IL-24)	IL17F IL24	163	16404;
Q16552	IL17_HUMAN	reviewed	Interleukin-17A (IL-17) (IL-17A) (Cytotoxic T-lymphocyte-associated antigen 8) (CTLA-8)	IL17A CTLA8 IL17	155	5981;
Q13478	IL18R_HUMAN	reviewed	Interleukin-18 receptor 1 (IL-18R-1) (IL-18R1) (CD218 antigen-like family member A) (CDw218a) (IL1 receptor-related protein) (IL-1Rrp) (IL1R-rp) (CD antigen CD218a)	IL18R1 IL1RRP	541	5988;
Q14116	IL18_HUMAN	reviewed	Interleukin-18 (IL-18) (Iboctadekin) (Interferon gamma-inducing factor) (IFN-gamma-inducing factor) (Interleukin-1 gamma) (IL-1 gamma)	IL18 IGIF IL1F4	193	5986;
Q9UHD0	IL19_HUMAN	reviewed	Interleukin-19 (IL-19) (Melanoma differentiation-associated protein-like protein) (NG.1)	IL19 ZMDA1	177	5990;
Q9NPH3	IL1AP_HUMAN	reviewed	Interleukin-1 receptor accessory protein (IL-1 receptor accessory protein) (IL-1RAcP) (Interleukin-1 receptor 3) (IL-1R-3) (IL-1R3)	IL1RAP C3orf13 IL1R3	570	5995;
P01583	IL1A_HUMAN	reviewed	Interleukin-1 alpha (IL-1 alpha) (Hematopoietin-1)	IL1A IL1F1	271	5991;
P01584	IL1B_HUMAN	reviewed	Interleukin-1 beta (IL-1 beta) (Catabolin)	IL1B IL1F2	269	5992;
P14778	IL1R1_HUMAN	reviewed	Interleukin-1 receptor type 1 (IL-1R-1) (IL-1RT-1) (IL-1RT1) (CD121 antigen-like family member A) (Interleukin-1 receptor alpha) (IL-1R-alpha) (Interleukin-1 receptor type I) (p80) (CD antigen CD121a) [Cleaved into: Interleukin-1 receptor type 1, membrane form (mIL-1R1) (mIL-1RI); Interleukin-1 receptor type 1, soluble form (sIL-1R1) (sIL-1RI)]	IL1R1 IL1R IL1RA IL1RT1	569	5993;
P27930	IL1R2_HUMAN	reviewed	Interleukin-1 receptor type 2 (IL-1R-2) (IL-1RT-2) (IL-1RT2) (CD121 antigen-like family member B) (CDw121b) (IL-1 type II receptor) (Interleukin-1 receptor beta) (IL-1R-beta) (Interleukin-1 receptor type II) (CD antigen CD121b) [Cleaved into: Interleukin-1 receptor type 2, membrane form (mIL-1R2) (mIL-1RII); Interleukin-1 receptor type 2, soluble form (sIL-1R2) (sIL-1RII)]	IL1R2 IL1RB	398	5994;
Q9NYY1	IL20_HUMAN	reviewed	Interleukin-20 (IL-20) (Cytokine Zcyto10)	IL20 ZCYTO10 UNQ852/PRO1801	176	6002;
Q9HBE5	IL21R_HUMAN	reviewed	Interleukin-21 receptor (IL-21 receptor) (IL-21R) (Novel interleukin receptor) (CD antigen CD360)	IL21R NILR UNQ3121/PRO10273	538	6006;
Q9HBE4	IL21_HUMAN	reviewed	Interleukin-21 (IL-21) (Za11)	IL21	155	6005;
Q9GZX6	IL22_HUMAN	reviewed	Interleukin-22 (IL-22) (Cytokine Zcyto18) (IL-10-related T-cell-derived-inducible factor) (IL-TIF)	IL22 ILTIF ZCYTO18 UNQ3099/PRO10096	179	14900;
Q9NPF7	IL23A_HUMAN	reviewed	Interleukin-23 subunit alpha (IL-23 subunit alpha) (IL-23-A) (Interleukin-23 subunit p19) (IL-23p19)	IL23A SGRF UNQ2498/PRO5798	189	15488;
Q5VWK5	IL23R_HUMAN	reviewed	Interleukin-23 receptor (IL-23 receptor) (IL-23R)	IL23R	629	19100;
Q13007	IL24_HUMAN	reviewed	Interleukin-24 (IL-24) (Melanoma differentiation-associated gene 7 protein) (MDA-7) (Suppression of tumorigenicity 16 protein)	IL24 MDA7 ST16	206	11346;
Q9H293	IL25_HUMAN	reviewed	Interleukin-25 (IL-25) (Interleukin-17E) (IL-17E)	IL25 IL17E UNQ3120/PRO10272	177	13765;
Q9NPH9	IL26_HUMAN	reviewed	Interleukin-26 (IL-26) (Protein AK155)	IL26 AK155	171	17119;
Q8NEV9	IL27A_HUMAN	reviewed	Interleukin-27 subunit alpha (IL-27 subunit alpha) (IL-27-A) (IL27-A) (p28)	IL27 IL27A	243	19157;
Q14213	IL27B_HUMAN	reviewed	Interleukin-27 subunit beta (IL-27 subunit beta) (IL-27B) (Epstein-Barr virus-induced gene 3 protein) (EBV-induced gene 3 protein)	EBI3 IL27B	229	3129;
P01589	IL2RA_HUMAN	reviewed	Interleukin-2 receptor subunit alpha (IL-2 receptor subunit alpha) (IL-2-RA) (IL-2R subunit alpha) (IL2-RA) (TAC antigen) (p55) (CD antigen CD25)	IL2RA	272	6008;
P14784	IL2RB_HUMAN	reviewed	Interleukin-2 receptor subunit beta (IL-2 receptor subunit beta) (IL-2R subunit beta) (IL-2RB) (High affinity IL-2 receptor subunit beta) (p70-75) (p75) (CD antigen CD122)	IL2RB	551	6009;
P31785	IL2RG_HUMAN	reviewed	Cytokine receptor common subunit gamma (Interleukin-2 receptor subunit gamma) (IL-2 receptor subunit gamma) (IL-2R subunit gamma) (IL-2RG) (gammaC) (p64) (CD antigen CD132)	IL2RG	369	6010;
P60568	IL2_HUMAN	reviewed	Interleukin-2 (IL-2) (T-cell growth factor) (TCGF) (Aldesleukin)	IL2	153	6001;
P26951	IL3RA_HUMAN	reviewed	Interleukin-3 receptor subunit alpha (IL-3 receptor subunit alpha) (IL-3R subunit alpha) (IL-3R-alpha) (IL-3RA) (CD antigen CD123)	IL3RA IL3R	378	6012;
P32927	IL3RB_HUMAN	reviewed	Cytokine receptor common subunit beta (CDw131) (GM-CSF/IL-3/IL-5 receptor common beta subunit) (CD antigen CD131)	CSF2RB IL3RB IL5RB	897	2436;
P08700	IL3_HUMAN	reviewed	Interleukin-3 (IL-3) (Hematopoietic growth factor) (Mast cell growth factor) (MCGF) (Multipotential colony-stimulating factor) (P-cell-stimulating factor)	IL3	152	6011;
P24394	IL4RA_HUMAN	reviewed	Interleukin-4 receptor subunit alpha (IL-4 receptor subunit alpha) (IL-4R subunit alpha) (IL-4R-alpha) (IL-4RA) (CD antigen CD124) [Cleaved into: Soluble interleukin-4 receptor subunit alpha (Soluble IL-4 receptor subunit alpha) (Soluble IL-4R-alpha) (sIL4Ralpha/prot) (IL-4-binding protein) (IL4-BP)]	IL4R IL4RA 582J2.1	825	6015;
P05112	IL4_HUMAN	reviewed	Interleukin-4 (IL-4) (B-cell stimulatory factor 1) (BSF-1) (Binetrakin) (Lymphocyte stimulatory factor 1) (Pitrakinra)	IL4	153	6014;
Q01344	IL5RA_HUMAN	reviewed	Interleukin-5 receptor subunit alpha (IL-5 receptor subunit alpha) (IL-5R subunit alpha) (IL-5R-alpha) (IL-5RA) (CDw125) (CD antigen CD125)	IL5RA IL5R	420	6017;
P05113	IL5_HUMAN	reviewed	Interleukin-5 (IL-5) (B-cell differentiation factor I) (Eosinophil differentiation factor) (T-cell replacing factor) (TRF)	IL5	134	6016;
P08887	IL6RA_HUMAN	reviewed	Interleukin-6 receptor subunit alpha (IL-6 receptor subunit alpha) (IL-6R subunit alpha) (IL-6R-alpha) (IL-6RA) (IL-6R 1) (Membrane glycoprotein 80) (gp80) (CD antigen CD126)	IL6R	468	6019;
P40189	IL6RB_HUMAN	reviewed	Interleukin-6 receptor subunit beta (IL-6 receptor subunit beta) (IL-6R subunit beta) (IL-6R-beta) (IL-6RB) (CDw130) (Interleukin-6 signal transducer) (Membrane glycoprotein 130) (gp130) (Oncostatin-M receptor subunit alpha) (CD antigen CD130)	IL6ST	918	6021;
P05231	IL6_HUMAN	reviewed	Interleukin-6 (IL-6) (B-cell stimulatory factor 2) (BSF-2) (CTL differentiation factor) (CDF) (Hybridoma growth factor) (Interferon beta-2) (IFN-beta-2)	IL6 IFNB2	212	6018;
P16871	IL7RA_HUMAN	reviewed	Interleukin-7 receptor subunit alpha (IL-7 receptor subunit alpha) (IL-7R subunit alpha) (IL-7R-alpha) (IL-7RA) (CDw127) (CD antigen CD127)	IL7R	459	6024;
P13232	IL7_HUMAN	reviewed	Interleukin-7 (IL-7)	IL7	177	6023;
P10145	IL8_HUMAN	reviewed	Interleukin-8 (IL-8) (C-X-C motif chemokine 8) (Emoctakin) (Granulocyte chemotactic protein 1) (GCP-1) (Monocyte-derived neutrophil chemotactic factor) (MDNCF) (Monocyte-derived neutrophil-activating peptide) (MONAP) (Neutrophil-activating protein 1) (NAP-1) (Protein 3-10C) (T-cell chemotactic factor) [Cleaved into: MDNCF-a (GCP/IL-8 protein IV) (IL8/NAP1 form I); Interleukin-8 ((Ala-IL-8)77) (GC…	IL8 CXCL8	99	6025;
Q01113	IL9R_HUMAN	reviewed	Interleukin-9 receptor (IL-9 receptor) (IL-9R) (CD antigen CD129)	IL9R	521	6030;
P15248	IL9_HUMAN	reviewed	Interleukin-9 (IL-9) (Cytokine P40) (T-cell growth factor P40)	IL9	144	6029;
P17181	INAR1_HUMAN	reviewed	Interferon alpha/beta receptor 1 (IFN-R-1) (IFN-alpha/beta receptor 1) (Cytokine receptor class-II member 1) (Cytokine receptor family 2 member 1) (CRF2-1) (Type I interferon receptor 1)	IFNAR1 IFNAR	557	5432;
P48551	INAR2_HUMAN	reviewed	Interferon alpha/beta receptor 2 (IFN-R-2) (IFN-alpha binding protein) (IFN-alpha/beta receptor 2) (Interferon alpha binding protein) (Type I interferon receptor 2)	IFNAR2 IFNABR IFNARB	515	5433;
P15260	INGR1_HUMAN	reviewed	Interferon gamma receptor 1 (IFN-gamma receptor 1) (IFN-gamma-R1) (CDw119) (CD antigen CD119)	IFNGR1	489	5439;
P38484	INGR2_HUMAN	reviewed	Interferon gamma receptor 2 (IFN-gamma receptor 2) (IFN-gamma-R2) (Interferon gamma receptor accessory factor 1) (AF-1) (Interferon gamma transducer 1)	IFNGR2 IFNGT1	337	5440;
P08476	INHBA_HUMAN	reviewed	Inhibin beta A chain (Activin beta-A chain) (Erythroid differentiation protein) (EDF)	INHBA	426	6066;
P09529	INHBB_HUMAN	reviewed	Inhibin beta B chain (Activin beta-B chain)	INHBB	407	6067;
P55103	INHBC_HUMAN	reviewed	Inhibin beta C chain (Activin beta-C chain)	INHBC	352	6068;
P58166	INHBE_HUMAN	reviewed	Inhibin beta E chain (Activin beta-E chain)	INHBE	350	24029;
Q8IU57	INLR1_HUMAN	reviewed	Interferon lambda receptor 1 (IFN-lambda receptor 1) (IFN-lambda-R1) (Cytokine receptor class-II member 12) (Cytokine receptor family 2 member 12) (CRF2-12) (Interleukin-28 receptor subunit alpha) (IL-28 receptor subunit alpha) (IL-28R-alpha) (IL-28RA) (Likely interleukin or cytokine receptor 2) (LICR2)	IFNLR1 IL28RA LICR2	520	18584;
P06213	INSR_HUMAN	reviewed	Insulin receptor (IR) (EC 2.7.10.1) (CD antigen CD220) [Cleaved into: Insulin receptor subunit alpha; Insulin receptor subunit beta]	INSR	1382	6091;
P51617	IRAK1_HUMAN	reviewed	Interleukin-1 receptor-associated kinase 1 (IRAK-1) (EC 2.7.11.1)	IRAK1 IRAK	712	6112;
O43187	IRAK2_HUMAN	reviewed	Interleukin-1 receptor-associated kinase-like 2 (IRAK-2)	IRAK2	625	6113;
Q9NWZ3	IRAK4_HUMAN	reviewed	Interleukin-1 receptor-associated kinase 4 (IRAK-4) (EC 2.7.11.1) (Renal carcinoma antigen NY-REN-64)	IRAK4	460	17967;
P10914	IRF1_HUMAN	reviewed	Interferon regulatory factor 1 (IRF-1)	IRF1	325	6116;
Q15306	IRF4_HUMAN	reviewed	Interferon regulatory factor 4 (IRF-4) (Lymphocyte-specific interferon regulatory factor) (LSIRF) (Multiple myeloma oncogene 1) (NF-EM5)	IRF4 MUM1	451	6119;
Q00978	IRF9_HUMAN	reviewed	Interferon regulatory factor 9 (IRF-9) (IFN-alpha-responsive transcription factor subunit) (ISGF3 p48 subunit) (Interferon-stimulated gene factor 3 gamma) (ISGF-3 gamma) (Transcriptional regulator ISGF3 subunit gamma)	IRF9 ISGF3G	393	6131;
A1A4Y4	IRGM_HUMAN	reviewed	Immunity-related GTPase family M protein (EC 3.6.5.-) (Immunity-related GTPase family M protein 1) (Interferon-inducible protein 1) (LPS-stimulated RAW 264.7 macrophage protein 47 homolog) (LRG-47)	IRGM IFI1 IRGM1 LRG47	181	29597;
P35568	IRS1_HUMAN	reviewed	Insulin receptor substrate 1 (IRS-1)	IRS1	1242	6125;
Q9Y4H2	IRS2_HUMAN	reviewed	Insulin receptor substrate 2 (IRS-2)	IRS2	1338	6126;
P56199	ITA1_HUMAN	reviewed	Integrin alpha-1 (CD49 antigen-like family member A) (Laminin and collagen receptor) (VLA-1) (CD antigen CD49a)	ITGA1	1179	6134;
P08514	ITA2B_HUMAN	reviewed	Integrin alpha-IIb (GPalpha IIb) (GPIIb) (Platelet membrane glycoprotein IIb) (CD antigen CD41) [Cleaved into: Integrin alpha-IIb heavy chain; Integrin alpha-IIb light chain, form 1; Integrin alpha-IIb light chain, form 2]	ITGA2B GP2B ITGAB	1039	6138;
P17301	ITA2_HUMAN	reviewed	Integrin alpha-2 (CD49 antigen-like family member B) (Collagen receptor) (Platelet membrane glycoprotein Ia) (GPIa) (VLA-2 subunit alpha) (CD antigen CD49b)	ITGA2 CD49B	1181	6137;
P26006	ITA3_HUMAN	reviewed	Integrin alpha-3 (CD49 antigen-like family member C) (FRP-2) (Galactoprotein B3) (GAPB3) (VLA-3 subunit alpha) (CD antigen CD49c) [Cleaved into: Integrin alpha-3 heavy chain; Integrin alpha-3 light chain]	ITGA3 MSK18	1051	6139;
P13612	ITA4_HUMAN	reviewed	Integrin alpha-4 (CD49 antigen-like family member D) (Integrin alpha-IV) (VLA-4 subunit alpha) (CD antigen CD49d)	ITGA4 CD49D	1032	6140;
P08648	ITA5_HUMAN	reviewed	Integrin alpha-5 (CD49 antigen-like family member E) (Fibronectin receptor subunit alpha) (Integrin alpha-F) (VLA-5) (CD antigen CD49e) [Cleaved into: Integrin alpha-5 heavy chain; Integrin alpha-5 light chain]	ITGA5 FNRA	1049	6141;
P23229	ITA6_HUMAN	reviewed	Integrin alpha-6 (CD49 antigen-like family member F) (VLA-6) (CD antigen CD49f) [Cleaved into: Integrin alpha-6 heavy chain; Integrin alpha-6 light chain]	ITGA6	1130	6142;
P53708	ITA8_HUMAN	reviewed	Integrin alpha-8 [Cleaved into: Integrin alpha-8 heavy chain; Integrin alpha-8 light chain]	ITGA8	1063	6144;
Q13797	ITA9_HUMAN	reviewed	Integrin alpha-9 (Integrin alpha-RLC)	ITGA9	1035	6145;
P20701	ITAL_HUMAN	reviewed	Integrin alpha-L (CD11 antigen-like family member A) (Leukocyte adhesion glycoprotein LFA-1 alpha chain) (LFA-1A) (Leukocyte function-associated molecule 1 alpha chain) (CD antigen CD11a)	ITGAL CD11A	1170	6148;
P11215	ITAM_HUMAN	reviewed	Integrin alpha-M (CD11 antigen-like family member B) (CR-3 alpha chain) (Cell surface glycoprotein MAC-1 subunit alpha) (Leukocyte adhesion receptor MO1) (Neutrophil adherence receptor) (CD antigen CD11b)	ITGAM CD11B CR3A	1152	6149;
P06756	ITAV_HUMAN	reviewed	Integrin alpha-V (Vitronectin receptor subunit alpha) (CD antigen CD51) [Cleaved into: Integrin alpha-V heavy chain; Integrin alpha-V light chain]	ITGAV MSK8 VNRA	1048	6150;
P05556	ITB1_HUMAN	reviewed	Integrin beta-1 (Fibronectin receptor subunit beta) (Glycoprotein IIa) (GPIIA) (VLA-4 subunit beta) (CD antigen CD29)	ITGB1 FNRB MDF2 MSK12	798	6153;
P05107	ITB2_HUMAN	reviewed	Integrin beta-2 (Cell surface adhesion glycoproteins LFA-1/CR3/p150,95 subunit beta) (Complement receptor C3 subunit beta) (CD antigen CD18)	ITGB2 CD18 MFI7	769	6155;
P26010	ITB7_HUMAN	reviewed	Integrin beta-7 (Gut homing receptor beta subunit)	ITGB7	798	6162;
P26012	ITB8_HUMAN	reviewed	Integrin beta-8	ITGB8	769	6163;
Q96J02	ITCH_HUMAN	reviewed	E3 ubiquitin-protein ligase Itchy homolog (Itch) (EC 6.3.2.-) (Atrophin-1-interacting protein 4) (AIP4) (NFE2-associated polypeptide 1) (NAPP1)	ITCH	903	13890;
Q08881	ITK_HUMAN	reviewed	Tyrosine-protein kinase ITK/TSK (EC 2.7.10.2) (Interleukin-2-inducible T-cell kinase) (IL-2-inducible T-cell kinase) (Kinase EMT) (T-cell-specific kinase) (Tyrosine-protein kinase Lyk)	ITK EMT LYK	620	6171;
Q9Y287	ITM2B_HUMAN	reviewed	Integral membrane protein 2B (Immature BRI2) (imBRI2) (Protein E25B) (Transmembrane protein BRI) (Bri) [Cleaved into: BRI2, membrane form (Mature BRI2) (mBRI2); BRI2 intracellular domain (BRI2 ICD); BRI2C, soluble form; Bri23 peptide (Bri2-23) (ABri23) (C-terminal peptide) (P23 peptide)]	ITM2B BRI BRI2	266	6174;
Q14643	ITPR1_HUMAN	reviewed	Inositol 1,4,5-trisphosphate receptor type 1 (IP3 receptor isoform 1) (IP3R 1) (InsP3R1) (Type 1 inositol 1,4,5-trisphosphate receptor) (Type 1 InsP3 receptor)	ITPR1 INSP3R1	2758	6180;
Q14573	ITPR3_HUMAN	reviewed	Inositol 1,4,5-trisphosphate receptor type 3 (IP3 receptor isoform 3) (IP3R 3) (InsP3R3) (Type 3 inositol 1,4,5-trisphosphate receptor) (Type 3 InsP3 receptor)	ITPR3	2671	6182;
Q9NZM3	ITSN2_HUMAN	reviewed	Intersectin-2 (SH3 domain-containing protein 1B) (SH3P18) (SH3P18-like WASP-associated protein)	ITSN2 KIAA1256 SH3D1B SWAP	1697	6184;
P23458	JAK1_HUMAN	reviewed	Tyrosine-protein kinase JAK1 (EC 2.7.10.2) (Janus kinase 1) (JAK-1)	JAK1 JAK1A JAK1B	1154	6190;
O60674	JAK2_HUMAN	reviewed	Tyrosine-protein kinase JAK2 (EC 2.7.10.2) (Janus kinase 2) (JAK-2)	JAK2	1132	6192;
P52333	JAK3_HUMAN	reviewed	Tyrosine-protein kinase JAK3 (EC 2.7.10.2) (Janus kinase 3) (JAK-3) (Leukocyte janus kinase) (L-JAK)	JAK3	1124	6193;
Q9Y624	JAM1_HUMAN	reviewed	Junctional adhesion molecule A (JAM-A) (Junctional adhesion molecule 1) (JAM-1) (Platelet F11 receptor) (Platelet adhesion molecule 1) (PAM-1) (CD antigen CD321)	F11R JAM1 JCAM UNQ264/PRO301	299	14685;
P57087	JAM2_HUMAN	reviewed	Junctional adhesion molecule B (JAM-B) (Junctional adhesion molecule 2) (JAM-2) (Vascular endothelial junction-associated molecule) (VE-JAM) (CD antigen CD322)	JAM2 C21orf43 VEJAM UNQ219/PRO245	298	14686;
Q9BX67	JAM3_HUMAN	reviewed	Junctional adhesion molecule C (JAM-C) (JAM-2) (Junctional adhesion molecule 3) (JAM-3)	JAM3 UNQ859/PRO1868	310	15532;
P17275	JUNB_HUMAN	reviewed	Transcription factor jun-B	JUNB	347	6205;
P05412	JUN_HUMAN	reviewed	Transcription factor AP-1 (Activator protein 1) (AP1) (Proto-oncogene c-Jun) (V-jun avian sarcoma virus 17 oncogene homolog) (p39)	JUN	331	6204;
P10644	KAP0_HUMAN	reviewed	cAMP-dependent protein kinase type I-alpha regulatory subunit (Tissue-specific extinguisher 1) (TSE1) [Cleaved into: cAMP-dependent protein kinase type I-alpha regulatory subunit, N-terminally processed]	PRKAR1A PKR1 PRKAR1 TSE1	381	9388;
P31321	KAP1_HUMAN	reviewed	cAMP-dependent protein kinase type I-beta regulatory subunit	PRKAR1B	381	9390;
P13861	KAP2_HUMAN	reviewed	cAMP-dependent protein kinase type II-alpha regulatory subunit	PRKAR2A PKR2 PRKAR2	404	9391;
P31323	KAP3_HUMAN	reviewed	cAMP-dependent protein kinase type II-beta regulatory subunit	PRKAR2B	418	9392;
P17612	KAPCA_HUMAN	reviewed	cAMP-dependent protein kinase catalytic subunit alpha (PKA C-alpha) (EC 2.7.11.11)	PRKACA PKACA	351	9380;
P22694	KAPCB_HUMAN	reviewed	cAMP-dependent protein kinase catalytic subunit beta (PKA C-beta) (EC 2.7.11.11)	PRKACB	351	9381;
P22612	KAPCG_HUMAN	reviewed	cAMP-dependent protein kinase catalytic subunit gamma (PKA C-gamma) (EC 2.7.11.11)	PRKACG	351	9382;
P48729	KC1A_HUMAN	reviewed	Casein kinase I isoform alpha (CKI-alpha) (EC 2.7.11.1) (CK1)	CSNK1A1	337	2451;
P48730	KC1D_HUMAN	reviewed	Casein kinase I isoform delta (CKI-delta) (CKId) (EC 2.7.11.1) (Tau-protein kinase CSNK1D) (EC 2.7.11.26)	CSNK1D HCKID	415	2452;
Q9HCP0	KC1G1_HUMAN	reviewed	Casein kinase I isoform gamma-1 (CKI-gamma 1) (EC 2.7.11.1)	CSNK1G1	422	2454;
P78368	KC1G2_HUMAN	reviewed	Casein kinase I isoform gamma-2 (CKI-gamma 2) (EC 2.7.11.1)	CSNK1G2 CK1G2	415	2455;
Q9Y6M4	KC1G3_HUMAN	reviewed	Casein kinase I isoform gamma-3 (CKI-gamma 3) (EC 2.7.11.1)	CSNK1G3	447	2456;
Q9UQM7	KCC2A_HUMAN	reviewed	Calcium/calmodulin-dependent protein kinase type II subunit alpha (CaM kinase II subunit alpha) (CaMK-II subunit alpha) (EC 2.7.11.17)	CAMK2A CAMKA KIAA0968	478	1460;
Q13554	KCC2B_HUMAN	reviewed	Calcium/calmodulin-dependent protein kinase type II subunit beta (CaM kinase II subunit beta) (CaMK-II subunit beta) (EC 2.7.11.17)	CAMK2B CAM2 CAMK2 CAMKB	666	1461;
Q13557	KCC2D_HUMAN	reviewed	Calcium/calmodulin-dependent protein kinase type II subunit delta (CaM kinase II subunit delta) (CaMK-II subunit delta) (EC 2.7.11.17)	CAMK2D CAMKD	499	1462;
Q13555	KCC2G_HUMAN	reviewed	Calcium/calmodulin-dependent protein kinase type II subunit gamma (CaM kinase II subunit gamma) (CaMK-II subunit gamma) (EC 2.7.11.17)	CAMK2G CAMK CAMK-II CAMKG	558	1463;
Q9UQ05	KCNH4_HUMAN	reviewed	Potassium voltage-gated channel subfamily H member 4 (Brain-specific eag-like channel 2) (BEC2) (Ether-a-go-go-like potassium channel 1) (ELK channel 1) (ELK1) (Voltage-gated potassium channel subunit Kv12.3)	KCNH4	1017	6253;
Q13976	KGP1_HUMAN	reviewed	cGMP-dependent protein kinase 1 (cGK 1) (cGK1) (EC 2.7.11.12) (cGMP-dependent protein kinase I) (cGKI)	PRKG1 PRKG1B PRKGR1A PRKGR1B	671	9414;
Q13237	KGP2_HUMAN	reviewed	cGMP-dependent protein kinase 2 (cGK 2) (cGK2) (EC 2.7.11.12) (cGMP-dependent protein kinase II) (cGKII)	PRKG2 PRKGR2	762	9416;
Q07666	KHDR1_HUMAN	reviewed	KH domain-containing, RNA-binding, signal transduction-associated protein 1 (GAP-associated tyrosine phosphoprotein p62) (Src-associated in mitosis 68 kDa protein) (Sam68) (p21 Ras GTPase-activating protein-associated p62) (p68)	KHDRBS1 SAM68	443	18116;
P43626	KI2L1_HUMAN	reviewed	Killer cell immunoglobulin-like receptor 2DL1 (CD158 antigen-like family member A) (MHC class I NK cell receptor) (Natural killer-associated transcript 1) (NKAT-1) (p58 natural killer cell receptor clones CL-42/47.11) (p58 NK receptor CL-42/47.11) (p58.1 MHC class-I-specific NK receptor) (CD antigen CD158a)	KIR2DL1 CD158A NKAT1	348	6329;
P43628	KI2L3_HUMAN	reviewed	Killer cell immunoglobulin-like receptor 2DL3 (CD158 antigen-like family member B2) (KIR-023GB) (Killer inhibitory receptor cl 2-3) (MHC class I NK cell receptor) (NKAT2a) (NKAT2b) (Natural killer-associated transcript 2) (NKAT-2) (p58 natural killer cell receptor clone CL-6) (p58 NK receptor CL-6) (p58.2 MHC class-I-specific NK receptor) (CD antigen CD158b2)	KIR2DL3 CD158B2 KIRCL23 NKAT2	341	6331;
P43629	KI3L1_HUMAN	reviewed	Killer cell immunoglobulin-like receptor 3DL1 (CD158 antigen-like family member E) (HLA-BW4-specific inhibitory NK cell receptor) (MHC class I NK cell receptor) (Natural killer-associated transcript 3) (NKAT-3) (p70 natural killer cell receptor clones CL-2/CL-11) (p70 NK receptor CL-2/CL-11) (CD antigen CD158e)	KIR3DL1 CD158E NKAT3 NKB1	444	6338;
P43630	KI3L2_HUMAN	reviewed	Killer cell immunoglobulin-like receptor 3DL2 (CD158 antigen-like family member K) (MHC class I NK cell receptor) (Natural killer-associated transcript 4) (NKAT-4) (p70 natural killer cell receptor clone CL-5) (p70 NK receptor CL-5) (CD antigen CD158k)	KIR3DL2 CD158K NKAT4	455	6339;
Q96J84	KIRR1_HUMAN	reviewed	Kin of IRRE-like protein 1 (Kin of irregular chiasm-like protein 1) (Nephrin-like protein 1)	KIRREL KIRREL1 NEPH1	757	15734;
P10721	KIT_HUMAN	reviewed	Mast/stem cell growth factor receptor Kit (SCFR) (EC 2.7.10.1) (Piebald trait protein) (PBT) (Proto-oncogene c-Kit) (Tyrosine-protein kinase Kit) (p145 c-kit) (v-kit Hardy-Zuckerman 4 feline sarcoma viral oncogene homolog) (CD antigen CD117)	KIT SCFR	976	6342;
Q13241	KLRD1_HUMAN	reviewed	Natural killer cells antigen CD94 (KP43) (Killer cell lectin-like receptor subfamily D member 1) (NK cell receptor) (CD antigen CD94)	KLRD1 CD94	179	6378;
P17252	KPCA_HUMAN	reviewed	Protein kinase C alpha type (PKC-A) (PKC-alpha) (EC 2.7.11.13)	PRKCA PKCA PRKACA	672	9393;
P05771	KPCB_HUMAN	reviewed	Protein kinase C beta type (PKC-B) (PKC-beta) (EC 2.7.11.13)	PRKCB PKCB PRKCB1	671	9395;
Q15139	KPCD1_HUMAN	reviewed	Serine/threonine-protein kinase D1 (EC 2.7.11.13) (Protein kinase C mu type) (Protein kinase D) (nPKC-D1) (nPKC-mu)	PRKD1 PKD PKD1 PRKCM	912	9407;
Q9BZL6	KPCD2_HUMAN	reviewed	Serine/threonine-protein kinase D2 (EC 2.7.11.13) (nPKC-D2)	PRKD2 PKD2 HSPC187	878	17293;
Q05655	KPCD_HUMAN	reviewed	Protein kinase C delta type (EC 2.7.11.13) (Tyrosine-protein kinase PRKCD) (EC 2.7.10.2) (nPKC-delta) [Cleaved into: Protein kinase C delta type regulatory subunit; Protein kinase C delta type catalytic subunit (Sphingosine-dependent protein kinase-1) (SDK1)]	PRKCD	676	9399;
Q02156	KPCE_HUMAN	reviewed	Protein kinase C epsilon type (EC 2.7.11.13) (nPKC-epsilon)	PRKCE PKCE	737	9401;
P05129	KPCG_HUMAN	reviewed	Protein kinase C gamma type (PKC-gamma) (EC 2.7.11.13)	PRKCG PKCG	697	9402;
P41743	KPCI_HUMAN	reviewed	Protein kinase C iota type (EC 2.7.11.13) (Atypical protein kinase C-lambda/iota) (PRKC-lambda/iota) (aPKC-lambda/iota) (nPKC-iota)	PRKCI DXS1179E	596	9404;
P24723	KPCL_HUMAN	reviewed	Protein kinase C eta type (EC 2.7.11.13) (PKC-L) (nPKC-eta)	PRKCH PKCL PRKCL	683	9403;
Q04759	KPCT_HUMAN	reviewed	Protein kinase C theta type (EC 2.7.11.13) (nPKC-theta)	PRKCQ PRKCT	706	9410;
Q05513	KPCZ_HUMAN	reviewed	Protein kinase C zeta type (EC 2.7.11.13) (nPKC-zeta)	PRKCZ PKC2	592	9412;
P14618	KPYM_HUMAN	reviewed	Pyruvate kinase isozymes M1/M2 (EC 2.7.1.40) (Cytosolic thyroid hormone-binding protein) (CTHBP) (Opa-interacting protein 3) (OIP-3) (Pyruvate kinase 2/3) (Pyruvate kinase muscle isozyme) (Thyroid hormone-binding protein 1) (THBP1) (Tumor M2-PK) (p58)	PKM OIP3 PK2 PK3 PKM2	531	9021;
Q15418	KS6A1_HUMAN	reviewed	Ribosomal protein S6 kinase alpha-1 (S6K-alpha-1) (EC 2.7.11.1) (90 kDa ribosomal protein S6 kinase 1) (p90-RSK 1) (p90RSK1) (p90S6K) (MAP kinase-activated protein kinase 1a) (MAPK-activated protein kinase 1a) (MAPKAP kinase 1a) (MAPKAPK-1a) (Ribosomal S6 kinase 1) (RSK-1)	RPS6KA1 MAPKAPK1A RSK1	735	10430;
Q15349	KS6A2_HUMAN	reviewed	Ribosomal protein S6 kinase alpha-2 (S6K-alpha-2) (EC 2.7.11.1) (90 kDa ribosomal protein S6 kinase 2) (p90-RSK 2) (p90RSK2) (MAP kinase-activated protein kinase 1c) (MAPK-activated protein kinase 1c) (MAPKAP kinase 1c) (MAPKAPK-1c) (Ribosomal S6 kinase 3) (RSK-3) (pp90RSK3)	RPS6KA2 MAPKAPK1C RSK3	733	10431;
P51812	KS6A3_HUMAN	reviewed	Ribosomal protein S6 kinase alpha-3 (S6K-alpha-3) (EC 2.7.11.1) (90 kDa ribosomal protein S6 kinase 3) (p90-RSK 3) (p90RSK3) (Insulin-stimulated protein kinase 1) (ISPK-1) (MAP kinase-activated protein kinase 1b) (MAPK-activated protein kinase 1b) (MAPKAP kinase 1b) (MAPKAPK-1b) (Ribosomal S6 kinase 2) (RSK-2) (pp90RSK2)	RPS6KA3 ISPK1 MAPKAPK1B RSK2	740	10432;
O75582	KS6A5_HUMAN	reviewed	Ribosomal protein S6 kinase alpha-5 (S6K-alpha-5) (EC 2.7.11.1) (90 kDa ribosomal protein S6 kinase 5) (Nuclear mitogen- and stress-activated protein kinase 1) (RSK-like protein kinase) (RSKL)	RPS6KA5 MSK1	802	10434;
Q9UK32	KS6A6_HUMAN	reviewed	Ribosomal protein S6 kinase alpha-6 (S6K-alpha-6) (EC 2.7.11.1) (90 kDa ribosomal protein S6 kinase 6) (p90-RSK 6) (p90RSK6) (Ribosomal S6 kinase 4) (RSK-4) (pp90RSK4)	RPS6KA6 RSK4	745	10435;
P23443	KS6B1_HUMAN	reviewed	Ribosomal protein S6 kinase beta-1 (S6K-beta-1) (S6K1) (EC 2.7.11.1) (70 kDa ribosomal protein S6 kinase 1) (P70S6K1) (p70-S6K 1) (Ribosomal protein S6 kinase I) (Serine/threonine-protein kinase 14A) (p70 ribosomal S6 kinase alpha) (p70 S6 kinase alpha) (p70 S6K-alpha) (p70 S6KA)	RPS6KB1 STK14A	525	10436;
Q9UBS0	KS6B2_HUMAN	reviewed	Ribosomal protein S6 kinase beta-2 (S6K-beta-2) (S6K2) (EC 2.7.11.1) (70 kDa ribosomal protein S6 kinase 2) (P70S6K2) (p70-S6K 2) (S6 kinase-related kinase) (SRK) (Serine/threonine-protein kinase 14B) (p70 ribosomal S6 kinase beta) (S6K-beta) (p70 S6 kinase beta) (p70 S6K-beta) (p70 S6KB) (p70-beta)	RPS6KB2 STK14B	482	10437;
P43405	KSYK_HUMAN	reviewed	Tyrosine-protein kinase SYK (EC 2.7.10.2) (Spleen tyrosine kinase) (p72-Syk)	SYK	635	11491;
P32004	L1CAM_HUMAN	reviewed	Neural cell adhesion molecule L1 (N-CAM-L1) (NCAM-L1) (CD antigen CD171)	L1CAM CAML1 MIC5	1257	6470;
P25391	LAMA1_HUMAN	reviewed	Laminin subunit alpha-1 (Laminin A chain) (Laminin-1 subunit alpha) (Laminin-3 subunit alpha) (S-laminin subunit alpha) (S-LAM alpha)	LAMA1 LAMA	3075	6481;
P24043	LAMA2_HUMAN	reviewed	Laminin subunit alpha-2 (Laminin M chain) (Laminin-12 subunit alpha) (Laminin-2 subunit alpha) (Laminin-4 subunit alpha) (Merosin heavy chain)	LAMA2 LAMM	3122	6482;
Q16787	LAMA3_HUMAN	reviewed	Laminin subunit alpha-3 (Epiligrin 170 kDa subunit) (E170) (Epiligrin subunit alpha) (Kalinin subunit alpha) (Laminin-5 subunit alpha) (Laminin-6 subunit alpha) (Laminin-7 subunit alpha) (Nicein subunit alpha)	LAMA3 LAMNA	3333	6483;
Q16363	LAMA4_HUMAN	reviewed	Laminin subunit alpha-4 (Laminin-14 subunit alpha) (Laminin-8 subunit alpha) (Laminin-9 subunit alpha)	LAMA4	1823	6484;
O15230	LAMA5_HUMAN	reviewed	Laminin subunit alpha-5 (Laminin-10 subunit alpha) (Laminin-11 subunit alpha) (Laminin-15 subunit alpha)	LAMA5 KIAA0533 KIAA1907	3695	6485;
P07942	LAMB1_HUMAN	reviewed	Laminin subunit beta-1 (Laminin B1 chain) (Laminin-1 subunit beta) (Laminin-10 subunit beta) (Laminin-12 subunit beta) (Laminin-2 subunit beta) (Laminin-6 subunit beta) (Laminin-8 subunit beta)	LAMB1	1786	6486;
P55268	LAMB2_HUMAN	reviewed	Laminin subunit beta-2 (Laminin B1s chain) (Laminin-11 subunit beta) (Laminin-14 subunit beta) (Laminin-15 subunit beta) (Laminin-3 subunit beta) (Laminin-4 subunit beta) (Laminin-7 subunit beta) (Laminin-9 subunit beta) (S-laminin subunit beta) (S-LAM beta)	LAMB2 LAMS	1798	6487;
Q13751	LAMB3_HUMAN	reviewed	Laminin subunit beta-3 (Epiligrin subunit bata) (Kalinin B1 chain) (Kalinin subunit beta) (Laminin B1k chain) (Laminin-5 subunit beta) (Nicein subunit beta)	LAMB3 LAMNB1	1172	6490;
A4D0S4	LAMB4_HUMAN	reviewed	Laminin subunit beta-4 (Laminin beta-1-related protein)	LAMB4	1761	6491;
P11047	LAMC1_HUMAN	reviewed	Laminin subunit gamma-1 (Laminin B2 chain) (Laminin-1 subunit gamma) (Laminin-10 subunit gamma) (Laminin-11 subunit gamma) (Laminin-2 subunit gamma) (Laminin-3 subunit gamma) (Laminin-4 subunit gamma) (Laminin-6 subunit gamma) (Laminin-7 subunit gamma) (Laminin-8 subunit gamma) (Laminin-9 subunit gamma) (S-laminin subunit gamma) (S-LAM gamma)	LAMC1 LAMB2	1609	6492;
Q13753	LAMC2_HUMAN	reviewed	Laminin subunit gamma-2 (Cell-scattering factor 140 kDa subunit) (CSF 140 kDa subunit) (Epiligrin subunit gamma) (Kalinin subunit gamma) (Kalinin/nicein/epiligrin 100 kDa subunit) (Ladsin 140 kDa subunit) (Laminin B2t chain) (Laminin-5 subunit gamma) (Large adhesive scatter factor 140 kDa subunit) (Nicein subunit gamma)	LAMC2 LAMB2T LAMNB2	1193	6493;
Q9Y6N6	LAMC3_HUMAN	reviewed	Laminin subunit gamma-3 (Laminin-12 subunit gamma) (Laminin-14 subunit gamma) (Laminin-15 subunit gamma)	LAMC3	1575	6494;
Q96RT1	LAP2_HUMAN	reviewed	Protein LAP2 (Densin-180-like protein) (Erbb2-interacting protein) (Erbin)	ERBB2IP ERBIN KIAA1225 LAP2	1412	15842;
O43561	LAT_HUMAN	reviewed	Linker for activation of T-cells family member 1 (36 kDa phospho-tyrosine adapter protein) (pp36) (p36-38)	LAT	262	18874;
Q8IWV1	LAX1_HUMAN	reviewed	Lymphocyte transmembrane adapter 1 (Linker for activation of X cells) (Membrane-associated adapter protein LAX)	LAX1 LAX	398	26005;
P05455	LA_HUMAN	reviewed	Lupus La protein (La autoantigen) (La ribonucleoprotein) (Sjoegren syndrome type B antigen) (SS-B)	SSB	408	11316;
Q9UIQ6	LCAP_HUMAN	reviewed	Leucyl-cystinyl aminopeptidase (Cystinyl aminopeptidase) (EC 3.4.11.3) (Insulin-regulated membrane aminopeptidase) (Insulin-responsive aminopeptidase) (IRAP) (Oxytocinase) (OTase) (Placental leucine aminopeptidase) (P-LAP) [Cleaved into: Leucyl-cystinyl aminopeptidase, pregnancy serum form]	LNPEP OTASE	1025	6656;
P06239	LCK_HUMAN	reviewed	Tyrosine-protein kinase Lck (EC 2.7.10.2) (Leukocyte C-terminal Src kinase) (LSK) (Lymphocyte cell-specific protein-tyrosine kinase) (Protein YT16) (Proto-oncogene Lck) (T cell-specific protein-tyrosine kinase) (p56-LCK)	LCK	509	6524;
Q13094	LCP2_HUMAN	reviewed	Lymphocyte cytosolic protein 2 (SH2 domain-containing leukocyte protein of 76 kDa) (SLP-76 tyrosine phosphoprotein) (SLP76)	LCP2	533	6529;
P00338	LDHA_HUMAN	reviewed	L-lactate dehydrogenase A chain (LDH-A) (EC 1.1.1.27) (Cell proliferation-inducing gene 19 protein) (LDH muscle subunit) (LDH-M) (Renal carcinoma antigen NY-REN-59)	LDHA PIG19	332	6535;
P07195	LDHB_HUMAN	reviewed	L-lactate dehydrogenase B chain (LDH-B) (EC 1.1.1.27) (LDH heart subunit) (LDH-H) (Renal carcinoma antigen NY-REN-46)	LDHB	334	6541;
P01130	LDLR_HUMAN	reviewed	Low-density lipoprotein receptor (LDL receptor)	LDLR	860	6547;
P48357	LEPR_HUMAN	reviewed	Leptin receptor (LEP-R) (HuB219) (OB receptor) (OB-R) (CD antigen CD295)	LEPR DB OBR	1165	6554;
P41159	LEP_HUMAN	reviewed	Leptin (Obese protein) (Obesity factor)	LEP OB OBS	167	6553;
P16150	LEUK_HUMAN	reviewed	Leukosialin (Galactoglycoprotein) (GALGP) (Leukocyte sialoglycoprotein) (Sialophorin) (CD antigen CD43)	SPN CD43	400	11249;
P19256	LFA3_HUMAN	reviewed	Lymphocyte function-associated antigen 3 (Ag3) (Surface glycoprotein LFA-3) (CD antigen CD58)	CD58 LFA3	250	1688;
P42702	LIFR_HUMAN	reviewed	Leukemia inhibitory factor receptor (LIF receptor) (LIF-R) (CD antigen CD118)	LIFR	1097	6597;
P15018	LIF_HUMAN	reviewed	Leukemia inhibitory factor (LIF) (Differentiation-stimulating factor) (D factor) (Melanoma-derived LPL inhibitor) (MLPLI) (Emfilermin)	LIF HILDA	202	6596;
Q9H400	LIME1_HUMAN	reviewed	Lck-interacting transmembrane adapter 1 (Lck-interacting membrane protein) (Lck-interacting molecule)	LIME1 LIME LP8067	295	26016;
P61968	LMO4_HUMAN	reviewed	LIM domain transcription factor LMO4 (Breast tumor autoantigen) (LIM domain only protein 4) (LMO-4)	LMO4	165	6644;
P36776	LONM_HUMAN	reviewed	Lon protease homolog, mitochondrial (EC 3.4.21.-) (LONHs) (Lon protease-like protein) (LONP) (Mitochondrial ATP-dependent protease Lon) (Serine protease 15)	LONP1 PRSS15	959	9479;
P09917	LOX5_HUMAN	reviewed	Arachidonate 5-lipoxygenase (5-LO) (5-lipoxygenase) (EC 1.13.11.34)	ALOX5 LOG5	674	435;
O60711	LPXN_HUMAN	reviewed	Leupaxin	LPXN LDLP	386	14061;
P29376	LTK_HUMAN	reviewed	Leukocyte tyrosine kinase receptor (EC 2.7.10.1) (Protein tyrosine kinase 1)	LTK TYK1	864	6721;
O75342	LX12B_HUMAN	reviewed	Arachidonate 12-lipoxygenase, 12R-type (12R-LOX) (12R-lipoxygenase) (EC 1.13.11.-) (Epidermis-type lipoxygenase 12)	ALOX12B	701	430;
Q9Y6Y9	LY96_HUMAN	reviewed	Lymphocyte antigen 96 (Ly-96) (ESOP-1) (Protein MD-2)	LY96 ESOP1 MD2	160	17156;
Q9HBG7	LY9_HUMAN	reviewed	T-lymphocyte surface antigen Ly-9 (Cell surface molecule Ly-9) (Lymphocyte antigen 9) (SLAM family member 3) (SLAMF3) (Signaling lymphocytic activation molecule 3) (CD antigen CD229)	LY9 CDABP0070	655	6730;
P14151	LYAM1_HUMAN	reviewed	L-selectin (CD62 antigen-like family member L) (Leukocyte adhesion molecule 1) (LAM-1) (Leukocyte surface antigen Leu-8) (Leukocyte-endothelial cell adhesion molecule 1) (LECAM1) (Lymph node homing receptor) (TQ1) (gp90-MEL) (CD antigen CD62L)	SELL LNHR LYAM1	372	10720;
P16581	LYAM2_HUMAN	reviewed	E-selectin (CD62 antigen-like family member E) (Endothelial leukocyte adhesion molecule 1) (ELAM-1) (Leukocyte-endothelial cell adhesion molecule 2) (LECAM2) (CD antigen CD62E)	SELE ELAM1	610	10718;
P16109	LYAM3_HUMAN	reviewed	P-selectin (CD62 antigen-like family member P) (Granule membrane protein 140) (GMP-140) (Leukocyte-endothelial cell adhesion molecule 3) (LECAM3) (Platelet activation dependent granule-external membrane protein) (PADGEM) (CD antigen CD62P)	SELP GMRP GRMP	830	10721;
P07948	LYN_HUMAN	reviewed	Tyrosine-protein kinase Lyn (EC 2.7.10.2) (Lck/Yes-related novel protein tyrosine kinase) (V-yes-1 Yamaguchi sarcoma viral related oncogene homolog) (p53Lyn) (p56Lyn)	LYN JTK8	512	6735;
Q02779	M3K10_HUMAN	reviewed	Mitogen-activated protein kinase kinase kinase 10 (EC 2.7.11.25) (Mixed lineage kinase 2) (Protein kinase MST)	MAP3K10 MLK2 MST	954	6849;
Q16584	M3K11_HUMAN	reviewed	Mitogen-activated protein kinase kinase kinase 11 (EC 2.7.11.25) (Mixed lineage kinase 3) (Src-homology 3 domain-containing proline-rich kinase)	MAP3K11 MLK3 PTK1 SPRK	847	6850;
Q12852	M3K12_HUMAN	reviewed	Mitogen-activated protein kinase kinase kinase 12 (EC 2.7.11.25) (Dual leucine zipper bearing kinase) (DLK) (Leucine-zipper protein kinase) (ZPK) (MAPK-upstream kinase) (MUK) (Mixed lineage kinase)	MAP3K12 ZPK	859	6851;
O43283	M3K13_HUMAN	reviewed	Mitogen-activated protein kinase kinase kinase 13 (EC 2.7.11.25) (Leucine zipper-bearing kinase) (Mixed lineage kinase) (MLK)	MAP3K13 LZK	966	6852;
Q99558	M3K14_HUMAN	reviewed	Mitogen-activated protein kinase kinase kinase 14 (EC 2.7.11.25) (NF-kappa-beta-inducing kinase) (HsNIK) (Serine/threonine-protein kinase NIK)	MAP3K14 NIK	947	6853;
Q13233	M3K1_HUMAN	reviewed	Mitogen-activated protein kinase kinase kinase 1 (EC 2.7.11.25) (MAPK/ERK kinase kinase 1) (MEK kinase 1) (MEKK 1)	MAP3K1 MAPKKK1 MEKK MEKK1	1512	6848;
Q9Y2U5	M3K2_HUMAN	reviewed	Mitogen-activated protein kinase kinase kinase 2 (EC 2.7.11.25) (MAPK/ERK kinase kinase 2) (MEK kinase 2) (MEKK 2)	MAP3K2 MAPKKK2 MEKK2	619	6854;
Q99759	M3K3_HUMAN	reviewed	Mitogen-activated protein kinase kinase kinase 3 (EC 2.7.11.25) (MAPK/ERK kinase kinase 3) (MEK kinase 3) (MEKK 3)	MAP3K3 MAPKKK3 MEKK3	626	6855;
Q99683	M3K5_HUMAN	reviewed	Mitogen-activated protein kinase kinase kinase 5 (EC 2.7.11.25) (Apoptosis signal-regulating kinase 1) (ASK-1) (MAPK/ERK kinase kinase 5) (MEK kinase 5) (MEKK 5)	MAP3K5 ASK1 MAPKKK5 MEKK5	1374	6857;
O43318	M3K7_HUMAN	reviewed	Mitogen-activated protein kinase kinase kinase 7 (EC 2.7.11.25) (Transforming growth factor-beta-activated kinase 1) (TGF-beta-activated kinase 1)	MAP3K7 TAK1	606	6859;
P41279	M3K8_HUMAN	reviewed	Mitogen-activated protein kinase kinase kinase 8 (EC 2.7.11.25) (Cancer Osaka thyroid oncogene) (Proto-oncogene c-Cot) (Serine/threonine-protein kinase cot) (Tumor progression locus 2) (TPL-2)	MAP3K8 COT ESTF	467	6860;
P80192	M3K9_HUMAN	reviewed	Mitogen-activated protein kinase kinase kinase 9 (EC 2.7.11.25) (Mixed lineage kinase 1)	MAP3K9 MLK1 PRKE1	1104	6861;
Q92918	M4K1_HUMAN	reviewed	Mitogen-activated protein kinase kinase kinase kinase 1 (EC 2.7.11.1) (Hematopoietic progenitor kinase) (MAPK/ERK kinase kinase kinase 1) (MEK kinase kinase 1) (MEKKK 1)	MAP4K1 HPK1	833	6863;
Q12851	M4K2_HUMAN	reviewed	Mitogen-activated protein kinase kinase kinase kinase 2 (EC 2.7.11.1) (B lymphocyte serine/threonine-protein kinase) (Germinal center kinase) (GC kinase) (MAPK/ERK kinase kinase kinase 2) (MEK kinase kinase 2) (MEKKK 2) (Rab8-interacting protein)	MAP4K2 GCK RAB8IP	820	6864;
Q8IVH8	M4K3_HUMAN	reviewed	Mitogen-activated protein kinase kinase kinase kinase 3 (EC 2.7.11.1) (Germinal center kinase-related protein kinase) (GLK) (MAPK/ERK kinase kinase kinase 3) (MEK kinase kinase 3) (MEKKK 3)	MAP4K3 RAB8IPL1	894	6865;
Q13477	MADCA_HUMAN	reviewed	Mucosal addressin cell adhesion molecule 1 (MAdCAM-1) (hMAdCAM-1)	MADCAM1	382	6765;
O75444	MAF_HUMAN	reviewed	Transcription factor Maf (Proto-oncogene c-Maf) (V-maf musculoaponeurotic fibrosarcoma oncogene homolog)	MAF	373	6776;
P20916	MAG_HUMAN	reviewed	Myelin-associated glycoprotein (Siglec-4a)	MAG GMA	626	6783;
Q9UDY8	MALT1_HUMAN	reviewed	Mucosa-associated lymphoid tissue lymphoma translocation protein 1 (EC 3.4.22.-) (MALT lymphoma-associated translocation) (Paracaspase)	MALT1 MLT	824	6819;
P49137	MAPK2_HUMAN	reviewed	MAP kinase-activated protein kinase 2 (MAPK-activated protein kinase 2) (MAPKAP kinase 2) (MAPKAP-K2) (MAPKAPK-2) (MK-2) (MK2) (EC 2.7.11.1)	MAPKAPK2	400	6887;
Q16644	MAPK3_HUMAN	reviewed	MAP kinase-activated protein kinase 3 (MAPK-activated protein kinase 3) (MAPKAP kinase 3) (MAPKAP-K3) (MAPKAPK-3) (MK-3) (EC 2.7.11.1) (Chromosome 3p kinase) (3pK)	MAPKAPK3	382	6888;
Q8IW41	MAPK5_HUMAN	reviewed	MAP kinase-activated protein kinase 5 (MAPK-activated protein kinase 5) (MAPKAP kinase 5) (MAPKAP-K5) (MAPKAPK-5) (MK-5) (MK5) (EC 2.7.11.1) (p38-regulated/activated protein kinase) (PRAK)	MAPKAPK5 PRAK	473	6889;
P51948	MAT1_HUMAN	reviewed	CDK-activating kinase assembly factor MAT1 (CDK7/cyclin-H assembly factor) (Cyclin-G1-interacting protein) (Menage a trois) (RING finger protein 66) (RING finger protein MAT1) (p35) (p36)	MNAT1 CAP35 MAT1 RNF66	309	7181;
P08581	MET_HUMAN	reviewed	Hepatocyte growth factor receptor (HGF receptor) (EC 2.7.10.1) (HGF/SF receptor) (Proto-oncogene c-Met) (Scatter factor receptor) (SF receptor) (Tyrosine-protein kinase Met)	MET	1390	7029;
P20774	MIME_HUMAN	reviewed	Mimecan (Osteoglycin) (Osteoinductive factor) (OIF)	OGN OIF SLRR3A	298	8126;
P03971	MIS_HUMAN	reviewed	Muellerian-inhibiting factor (Anti-Muellerian hormone) (AMH) (Muellerian-inhibiting substance) (MIS)	AMH MIF	560	464;
P28482	MK01_HUMAN	reviewed	Mitogen-activated protein kinase 1 (MAP kinase 1) (MAPK 1) (EC 2.7.11.24) (ERT1) (Extracellular signal-regulated kinase 2) (ERK-2) (MAP kinase isoform p42) (p42-MAPK) (Mitogen-activated protein kinase 2) (MAP kinase 2) (MAPK 2)	MAPK1 ERK2 PRKM1 PRKM2	360	6871;
P27361	MK03_HUMAN	reviewed	Mitogen-activated protein kinase 3 (MAP kinase 3) (MAPK 3) (EC 2.7.11.24) (ERT2) (Extracellular signal-regulated kinase 1) (ERK-1) (Insulin-stimulated MAP2 kinase) (MAP kinase isoform p44) (p44-MAPK) (Microtubule-associated protein 2 kinase) (p44-ERK1)	MAPK3 ERK1 PRKM3	379	6877;
Q13164	MK07_HUMAN	reviewed	Mitogen-activated protein kinase 7 (MAP kinase 7) (MAPK 7) (EC 2.7.11.24) (Big MAP kinase 1) (BMK-1) (Extracellular signal-regulated kinase 5) (ERK-5)	MAPK7 BMK1 ERK5 PRKM7	816	6880;
P45983	MK08_HUMAN	reviewed	Mitogen-activated protein kinase 8 (MAP kinase 8) (MAPK 8) (EC 2.7.11.24) (JNK-46) (Stress-activated protein kinase 1c) (SAPK1c) (Stress-activated protein kinase JNK1) (c-Jun N-terminal kinase 1)	MAPK8 JNK1 PRKM8 SAPK1 SAPK1C	427	6881;
P45984	MK09_HUMAN	reviewed	Mitogen-activated protein kinase 9 (MAP kinase 9) (MAPK 9) (EC 2.7.11.24) (JNK-55) (Stress-activated protein kinase 1a) (SAPK1a) (Stress-activated protein kinase JNK2) (c-Jun N-terminal kinase 2)	MAPK9 JNK2 PRKM9 SAPK1A	424	6886;
P53779	MK10_HUMAN	reviewed	Mitogen-activated protein kinase 10 (MAP kinase 10) (MAPK 10) (EC 2.7.11.24) (MAP kinase p49 3F12) (Stress-activated protein kinase 1b) (SAPK1b) (Stress-activated protein kinase JNK3) (c-Jun N-terminal kinase 3)	MAPK10 JNK3 JNK3A PRKM10 SAPK1B	464	6872;
Q15759	MK11_HUMAN	reviewed	Mitogen-activated protein kinase 11 (MAP kinase 11) (MAPK 11) (EC 2.7.11.24) (Mitogen-activated protein kinase p38 beta) (MAP kinase p38 beta) (p38b) (Stress-activated protein kinase 2b) (SAPK2b) (p38-2)	MAPK11 PRKM11 SAPK2 SAPK2B	364	6873;
P53778	MK12_HUMAN	reviewed	Mitogen-activated protein kinase 12 (MAP kinase 12) (MAPK 12) (EC 2.7.11.24) (Extracellular signal-regulated kinase 6) (ERK-6) (Mitogen-activated protein kinase p38 gamma) (MAP kinase p38 gamma) (Stress-activated protein kinase 3)	MAPK12 ERK6 SAPK3	367	6874;
O15264	MK13_HUMAN	reviewed	Mitogen-activated protein kinase 13 (MAP kinase 13) (MAPK 13) (EC 2.7.11.24) (Mitogen-activated protein kinase p38 delta) (MAP kinase p38 delta) (Stress-activated protein kinase 4)	MAPK13 PRKM13 SAPK4	365	6875;
Q16539	MK14_HUMAN	reviewed	Mitogen-activated protein kinase 14 (MAP kinase 14) (MAPK 14) (EC 2.7.11.24) (Cytokine suppressive anti-inflammatory drug-binding protein) (CSAID-binding protein) (CSBP) (MAP kinase MXI2) (MAX-interacting protein 2) (Mitogen-activated protein kinase p38 alpha) (MAP kinase p38 alpha) (Stress-activated protein kinase 2a) (SAPK2a)	MAPK14 CSBP CSBP1 CSBP2 CSPB1 MXI2 SAPK2A	360	6876;
Q9BUB5	MKNK1_HUMAN	reviewed	MAP kinase-interacting serine/threonine-protein kinase 1 (EC 2.7.11.1) (MAP kinase signal-integrating kinase 1) (MAPK signal-integrating kinase 1) (Mnk1)	MKNK1 MNK1	465	7110;
Q96EY8	MMAB_HUMAN	reviewed	Cob(I)yrinic acid a,c-diamide adenosyltransferase, mitochondrial (EC 2.5.1.17) (Cob(I)alamin adenosyltransferase) (Methylmalonic aciduria type B protein)	MMAB	250	19331;
Q9Y4U1	MMAC_HUMAN	reviewed	Methylmalonic aciduria and homocystinuria type C protein	MMACHC	282	24525;
Q96EN8	MOCOS_HUMAN	reviewed	Molybdenum cofactor sulfurase (MCS) (MOS) (MoCo sulfurase) (hMCS) (EC 2.8.1.9)	MOCOS	888	18234;
P00540	MOS_HUMAN	reviewed	Proto-oncogene serine/threonine-protein kinase mos (EC 2.7.11.1) (Oocyte maturation factor mos) (Proto-oncogene c-Mos)	MOS	346	7199;
Q02750	MP2K1_HUMAN	reviewed	Dual specificity mitogen-activated protein kinase kinase 1 (MAP kinase kinase 1) (MAPKK 1) (MKK1) (EC 2.7.12.2) (ERK activator kinase 1) (MAPK/ERK kinase 1) (MEK 1)	MAP2K1 MEK1 PRKMK1	393	6840;
P36507	MP2K2_HUMAN	reviewed	Dual specificity mitogen-activated protein kinase kinase 2 (MAP kinase kinase 2) (MAPKK 2) (EC 2.7.12.2) (ERK activator kinase 2) (MAPK/ERK kinase 2) (MEK 2)	MAP2K2 MEK2 MKK2 PRKMK2	400	6842;
P46734	MP2K3_HUMAN	reviewed	Dual specificity mitogen-activated protein kinase kinase 3 (MAP kinase kinase 3) (MAPKK 3) (EC 2.7.12.2) (MAPK/ERK kinase 3) (MEK 3) (Stress-activated protein kinase kinase 2) (SAPK kinase 2) (SAPKK-2) (SAPKK2)	MAP2K3 MEK3 MKK3 PRKMK3 SKK2	347	6843;
P45985	MP2K4_HUMAN	reviewed	Dual specificity mitogen-activated protein kinase kinase 4 (MAP kinase kinase 4) (MAPKK 4) (EC 2.7.12.2) (JNK-activating kinase 1) (MAPK/ERK kinase 4) (MEK 4) (SAPK/ERK kinase 1) (SEK1) (Stress-activated protein kinase kinase 1) (SAPK kinase 1) (SAPKK-1) (SAPKK1) (c-Jun N-terminal kinase kinase 1) (JNKK)	MAP2K4 JNKK1 MEK4 MKK4 PRKMK4 SEK1 SERK1 SKK1	399	6844;
Q13163	MP2K5_HUMAN	reviewed	Dual specificity mitogen-activated protein kinase kinase 5 (MAP kinase kinase 5) (MAPKK 5) (EC 2.7.12.2) (MAPK/ERK kinase 5) (MEK 5)	MAP2K5 MEK5 MKK5 PRKMK5	448	6845;
P52564	MP2K6_HUMAN	reviewed	Dual specificity mitogen-activated protein kinase kinase 6 (MAP kinase kinase 6) (MAPKK 6) (EC 2.7.12.2) (MAPK/ERK kinase 6) (MEK 6) (Stress-activated protein kinase kinase 3) (SAPK kinase 3) (SAPKK-3) (SAPKK3)	MAP2K6 MEK6 MKK6 PRKMK6 SKK3	334	6846;
O14733	MP2K7_HUMAN	reviewed	Dual specificity mitogen-activated protein kinase kinase 7 (MAP kinase kinase 7) (MAPKK 7) (EC 2.7.12.2) (JNK-activating kinase 2) (MAPK/ERK kinase 7) (MEK 7) (Stress-activated protein kinase kinase 4) (SAPK kinase 4) (SAPKK-4) (SAPKK4) (c-Jun N-terminal kinase kinase 2) (JNK kinase 2) (JNKK 2)	MAP2K7 JNKK2 MEK7 MKK7 PRKMK7 SKK4	419	6847;
O95297	MPZL1_HUMAN	reviewed	Myelin protein zero-like protein 1 (Protein zero-related)	MPZL1 PZR UNQ849/PRO1787	269	7226;
Q9HCI7	MSL2_HUMAN	reviewed	E3 ubiquitin-protein ligase MSL2 (EC 6.3.2.-) (Male-specific lethal 2-like 1) (MSL2-like 1) (Male-specific lethal-2 homolog) (MSL-2) (Male-specific lethal-2 homolog 1) (RING finger protein 184)	MSL2 KIAA1585 MSL2L1 RNF184	577	25544;
Q9NXD2	MTMRA_HUMAN	reviewed	Myotubularin-related protein 10	MTMR10	777	25999;
P42345	MTOR_HUMAN	reviewed	Serine/threonine-protein kinase mTOR (EC 2.7.11.1) (FK506-binding protein 12-rapamycin complex-associated protein 1) (FKBP12-rapamycin complex-associated protein) (Mammalian target of rapamycin) (mTOR) (Mechanistic target of rapamycin) (Rapamycin and FKBP12 target 1) (Rapamycin target protein 1)	MTOR FRAP FRAP1 FRAP2 RAFT1 RAPT1	2549	3942;
P15941	MUC1_HUMAN	reviewed	Mucin-1 (MUC-1) (Breast carcinoma-associated antigen DF3) (Cancer antigen 15-3) (CA 15-3) (Carcinoma-associated mucin) (Episialin) (H23AG) (Krebs von den Lungen-6) (KL-6) (PEMT) (Peanut-reactive urinary mucin) (PUM) (Polymorphic epithelial mucin) (PEM) (Tumor-associated epithelial membrane antigen) (EMA) (Tumor-associated mucin) (CD antigen CD227) [Cleaved into: Mucin-1 subunit alpha (MUC1-NT) (M…	MUC1 PUM	1255	7508;
P10242	MYB_HUMAN	reviewed	Transcriptional activator Myb (Proto-oncogene c-Myb)	MYB	640	7545;
P01106	MYC_HUMAN	reviewed	Myc proto-oncogene protein (Class E basic helix-loop-helix protein 39) (bHLHe39) (Proto-oncogene c-Myc) (Transcription factor p64)	MYC BHLHE39	439	7553;
Q99836	MYD88_HUMAN	reviewed	Myeloid differentiation primary response protein MyD88	MYD88	296	7562;
P35580	MYH10_HUMAN	reviewed	Myosin-10 (Cellular myosin heavy chain, type B) (Myosin heavy chain 10) (Myosin heavy chain, non-muscle IIb) (Non-muscle myosin heavy chain B) (NMMHC-B) (Non-muscle myosin heavy chain IIb) (NMMHC II-b) (NMMHC-IIB)	MYH10	1976	7568;
P35749	MYH11_HUMAN	reviewed	Myosin-11 (Myosin heavy chain 11) (Myosin heavy chain, smooth muscle isoform) (SMMHC)	MYH11 KIAA0866	1972	7569;
Q9UKX3	MYH13_HUMAN	reviewed	Myosin-13 (Myosin heavy chain 13) (Myosin heavy chain, skeletal muscle, extraocular) (MyHC-eo)	MYH13	1938	7571;
Q7Z406	MYH14_HUMAN	reviewed	Myosin-14 (Myosin heavy chain 14) (Myosin heavy chain, non-muscle IIc) (Non-muscle myosin heavy chain IIc) (NMHC II-C)	MYH14 KIAA2034 FP17425	1995	23212;
Q9Y2K3	MYH15_HUMAN	reviewed	Myosin-15 (Myosin heavy chain 15)	MYH15 KIAA1000	1946	31073;
P12882	MYH1_HUMAN	reviewed	Myosin-1 (Myosin heavy chain 1) (Myosin heavy chain 2x) (MyHC-2x) (Myosin heavy chain IIx/d) (MyHC-IIx/d) (Myosin heavy chain, skeletal muscle, adult 1)	MYH1	1939	7567;
Q9UKX2	MYH2_HUMAN	reviewed	Myosin-2 (Myosin heavy chain 2) (Myosin heavy chain 2a) (MyHC-2a) (Myosin heavy chain IIa) (MyHC-IIa) (Myosin heavy chain, skeletal muscle, adult 2)	MYH2 MYHSA2	1941	7572;
P11055	MYH3_HUMAN	reviewed	Myosin-3 (Muscle embryonic myosin heavy chain) (Myosin heavy chain 3) (Myosin heavy chain, fast skeletal muscle, embryonic) (SMHCE)	MYH3	1940	7573;
Q9Y623	MYH4_HUMAN	reviewed	Myosin-4 (Myosin heavy chain 2b) (MyHC-2b) (Myosin heavy chain 4) (Myosin heavy chain IIb) (MyHC-IIb) (Myosin heavy chain, skeletal muscle, fetal)	MYH4	1939	7574;
P13533	MYH6_HUMAN	reviewed	Myosin-6 (Myosin heavy chain 6) (Myosin heavy chain, cardiac muscle alpha isoform) (MyHC-alpha)	MYH6 MYHCA	1939	7576;
A7E2Y1	MYH7B_HUMAN	reviewed	Myosin-7B (Antigen MLAA-21) (Myosin cardiac muscle beta chain) (Myosin heavy chain 7B, cardiac muscle beta isoform) (Slow A MYH14)	MYH7B KIAA1512	1941	15906;
P12883	MYH7_HUMAN	reviewed	Myosin-7 (Myosin heavy chain 7) (Myosin heavy chain slow isoform) (MyHC-slow) (Myosin heavy chain, cardiac muscle beta isoform) (MyHC-beta)	MYH7 MYHCB	1935	7577;
P13535	MYH8_HUMAN	reviewed	Myosin-8 (Myosin heavy chain 8) (Myosin heavy chain, skeletal muscle, perinatal) (MyHC-perinatal)	MYH8	1937	7578;
P35579	MYH9_HUMAN	reviewed	Myosin-9 (Cellular myosin heavy chain, type A) (Myosin heavy chain 9) (Myosin heavy chain, non-muscle IIa) (Non-muscle myosin heavy chain A) (NMMHC-A) (Non-muscle myosin heavy chain IIa) (NMMHC II-a) (NMMHC-IIA)	MYH9	1960	7579;
P25189	MYP0_HUMAN	reviewed	Myelin protein P0 (Myelin peripheral protein) (MPP) (Myelin protein zero)	MPZ	248	7225;
P60321	NANO2_HUMAN	reviewed	Nanos homolog 2 (NOS-2)	NANOS2 NOS2	138	23292;
P60323	NANO3_HUMAN	reviewed	Nanos homolog 3 (NOS-3)	NANOS3 NOS3	173	22048;
Q93070	NAR4_HUMAN	reviewed	Ecto-ADP-ribosyltransferase 4 (EC 2.4.2.31) (ADP-ribosyltransferase C2 and C3 toxin-like 4) (ARTC4) (Dombrock blood group carrier molecule) (Mono(ADP-ribosyl)transferase 4) (NAD(P)(+)--arginine ADP-ribosyltransferase 4) (CD antigen CD297)	ART4 DO DOK1	314	726;
P13591	NCAM1_HUMAN	reviewed	Neural cell adhesion molecule 1 (N-CAM-1) (NCAM-1) (CD antigen CD56)	NCAM1 NCAM	858	7656;
O15394	NCAM2_HUMAN	reviewed	Neural cell adhesion molecule 2 (N-CAM-2) (NCAM-2)	NCAM2 NCAM21	837	7657;
P16333	NCK1_HUMAN	reviewed	Cytoplasmic protein NCK1 (NCK adaptor protein 1) (Nck-1) (SH2/SH3 adaptor protein NCK-alpha)	NCK1 NCK	377	7664;
O43639	NCK2_HUMAN	reviewed	Cytoplasmic protein NCK2 (Growth factor receptor-bound protein 4) (NCK adaptor protein 2) (Nck-2) (SH2/SH3 adaptor protein NCK-beta)	NCK2 GRB4	380	7665;
Q9Y6Q9	NCOA3_HUMAN	reviewed	Nuclear receptor coactivator 3 (NCoA-3) (EC 2.3.1.48) (ACTR) (Amplified in breast cancer 1 protein) (AIB-1) (CBP-interacting protein) (pCIP) (Class E basic helix-loop-helix protein 42) (bHLHe42) (Receptor-associated coactivator 3) (RAC-3) (Steroid receptor coactivator protein 3) (SRC-3) (Thyroid hormone receptor activator molecule 1) (TRAM-1)	NCOA3 AIB1 BHLHE42 RAC3 TRAM1	1424	7670;
Q96SB3	NEB2_HUMAN	reviewed	Neurabin-2 (Neurabin-II) (Protein phosphatase 1 regulatory subunit 9B) (Spinophilin)	PPP1R9B PPP1R6	815	9298;
Q7Z3B1	NEGR1_HUMAN	reviewed	Neuronal growth regulator 1 (IgLON family member 4)	NEGR1 IGLON4 UNQ2433/PRO4993	354	17302;
Q9Y6K9	NEMO_HUMAN	reviewed	NF-kappa-B essential modulator (NEMO) (FIP-3) (IkB kinase-associated protein 1) (IKKAP1) (Inhibitor of nuclear factor kappa-B kinase subunit gamma) (I-kappa-B kinase subunit gamma) (IKK-gamma) (IKKG) (IkB kinase subunit gamma) (NF-kappa-B essential modifier)	IKBKG FIP3 NEMO	419	5961;
Q92859	NEO1_HUMAN	reviewed	Neogenin (Immunoglobulin superfamily DCC subclass member 2)	NEO1 IGDCC2 NGN	1461	7754;
P08473	NEP_HUMAN	reviewed	Neprilysin (EC 3.4.24.11) (Atriopeptidase) (Common acute lymphocytic leukemia antigen) (CALLA) (Enkephalinase) (Neutral endopeptidase 24.11) (NEP) (Neutral endopeptidase) (Skin fibroblast elastase) (SFE) (CD antigen CD10)	MME EPN	750	7154;
O95644	NFAC1_HUMAN	reviewed	Nuclear factor of activated T-cells, cytoplasmic 1 (NF-ATc1) (NFATc1) (NFAT transcription complex cytosolic component) (NF-ATc) (NFATc)	NFATC1 NFAT2 NFATC	943	7775;
Q13469	NFAC2_HUMAN	reviewed	Nuclear factor of activated T-cells, cytoplasmic 2 (NF-ATc2) (NFATc2) (NFAT pre-existing subunit) (NF-ATp) (T-cell transcription factor NFAT1)	NFATC2 NFAT1 NFATP	925	7776;
Q12968	NFAC3_HUMAN	reviewed	Nuclear factor of activated T-cells, cytoplasmic 3 (NF-ATc3) (NFATc3) (NFATx) (T-cell transcription factor NFAT4) (NF-AT4)	NFATC3 NFAT4	1075	7777;
Q14934	NFAC4_HUMAN	reviewed	Nuclear factor of activated T-cells, cytoplasmic 4 (NF-ATc4) (NFATc4) (T-cell transcription factor NFAT3) (NF-AT3)	NFATC4 NFAT3	902	7778;
Q8NET5	NFAM1_HUMAN	reviewed	NFAT activation molecule 1 (Calcineurin/NFAT-activating ITAM-containing protein) (NFAT-activating protein with ITAM motif 1)	NFAM1 CNAIP	270	29872;
O94856	NFASC_HUMAN	reviewed	Neurofascin	NFASC KIAA0756	1347	29866;
O94916	NFAT5_HUMAN	reviewed	Nuclear factor of activated T-cells 5 (NF-AT5) (T-cell transcription factor NFAT5) (Tonicity-responsive enhancer-binding protein) (TonE-binding protein) (TonEBP)	NFAT5 KIAA0827 TONEBP	1531	7774;
P19838	NFKB1_HUMAN	reviewed	Nuclear factor NF-kappa-B p105 subunit (DNA-binding factor KBF1) (EBP-1) (Nuclear factor of kappa light polypeptide gene enhancer in B-cells 1) [Cleaved into: Nuclear factor NF-kappa-B p50 subunit]	NFKB1	968	7794;
Q00653	NFKB2_HUMAN	reviewed	Nuclear factor NF-kappa-B p100 subunit (DNA-binding factor KBF2) (H2TF1) (Lymphocyte translocation chromosome 10 protein) (Nuclear factor of kappa light polypeptide gene enhancer in B-cells 2) (Oncogene Lyt-10) (Lyt10) [Cleaved into: Nuclear factor NF-kappa-B p52 subunit]	NFKB2 LYT10	900	7795;
P26715	NKG2A_HUMAN	reviewed	NKG2-A/NKG2-B type II integral membrane protein (CD159 antigen-like family member A) (NK cell receptor A) (NKG2-A/B-activating NK receptor) (CD antigen CD159a)	KLRC1 NKG2A	233	6374;
Q8N2Q7	NLGN1_HUMAN	reviewed	Neuroligin-1	NLGN1 KIAA1070	840	14291;
Q8NFZ4	NLGN2_HUMAN	reviewed	Neuroligin-2	NLGN2 KIAA1366	835	14290;
Q9NZ94	NLGN3_HUMAN	reviewed	Neuroligin-3 (Gliotactin homolog)	NLGN3 KIAA1480 NL3	848	14289;
Q8N0W4	NLGNX_HUMAN	reviewed	Neuroligin-4, X-linked (Neuroligin X) (HNLX)	NLGN4X KIAA1260 NLGN4 UNQ365/PRO701	816	14287;
Q9UBE8	NLK_HUMAN	reviewed	Serine/threonine-protein kinase NLK (EC 2.7.11.24) (Nemo-like kinase) (Protein LAK1)	NLK LAK1	527	29858;
Q12879	NMDE1_HUMAN	reviewed	Glutamate receptor ionotropic, NMDA 2A (GluN2A) (Glutamate [NMDA] receptor subunit epsilon-1) (N-methyl D-aspartate receptor subtype 2A) (NMDAR2A) (NR2A) (hNR2A)	GRIN2A NMDAR2A	1464	4585;
Q13224	NMDE2_HUMAN	reviewed	Glutamate receptor ionotropic, NMDA 2B (GluN2B) (Glutamate [NMDA] receptor subunit epsilon-2) (N-methyl D-aspartate receptor subtype 2B) (NMDAR2B) (NR2B) (N-methyl-D-aspartate receptor subunit 3) (NR3) (hNR3)	GRIN2B NMDAR2B	1484	4586;
Q13287	NMI_HUMAN	reviewed	N-myc-interactor (Nmi) (N-myc and STAT interactor)	NMI	307	7854;
Q9UK39	NOCT_HUMAN	reviewed	Nocturnin (CCR4 protein homolog)	CCRN4L CCR4 NOC	431	14254;
P35228	NOS2_HUMAN	reviewed	Nitric oxide synthase, inducible (EC 1.14.13.39) (Hepatocyte NOS) (HEP-NOS) (Inducible NO synthase) (Inducible NOS) (iNOS) (NOS type II) (Peptidyl-cysteine S-nitrosylase NOS2)	NOS2 NOS2A	1153	7873;
P29474	NOS3_HUMAN	reviewed	Nitric oxide synthase, endothelial (EC 1.14.13.39) (Constitutive NOS) (cNOS) (EC-NOS) (Endothelial NOS) (eNOS) (NOS type III) (NOSIII)	NOS3	1203	7876;
P22736	NR4A1_HUMAN	reviewed	Nuclear receptor subfamily 4 group A member 1 (Early response protein NAK1) (Nuclear hormone receptor NUR/77) (Nur77) (Orphan nuclear receptor HMR) (Orphan nuclear receptor TR3) (ST-59) (Testicular receptor 3)	NR4A1 GFRP1 HMR NAK1	598	7980;
Q92823	NRCAM_HUMAN	reviewed	Neuronal cell adhesion molecule (Nr-CAM) (Neuronal surface protein Bravo) (hBravo) (NgCAM-related cell adhesion molecule) (Ng-CAM-related)	NRCAM KIAA0343	1304	7994;
Q9ULB1	NRX1A_HUMAN	reviewed	Neurexin-1 (Neurexin I-alpha) (Neurexin-1-alpha)	NRXN1 KIAA0578	1477	8008;
P58400	NRX1B_HUMAN	reviewed	Neurexin-1-beta (Neurexin I-beta)	NRXN1	442	8008;
Q9P2S2	NRX2A_HUMAN	reviewed	Neurexin-2 (Neurexin II-alpha) (Neurexin-2-alpha)	NRXN2 KIAA0921	1712	8009;
P58401	NRX2B_HUMAN	reviewed	Neurexin-2-beta (Neurexin II-beta)	NRXN2	666	8009;
Q9Y4C0	NRX3A_HUMAN	reviewed	Neurexin-3 (Neurexin III-alpha) (Neurexin-3-alpha)	NRXN3 C14orf60 KIAA0743	1643	8010;
Q9HDB5	NRX3B_HUMAN	reviewed	Neurexin-3-beta (Neurexin III-beta) [Cleaved into: Neurexin-3-beta, soluble form; Neurexin-3-beta, C-terminal fragment (NRXN3-CTF)]	NRXN3 KIAA0743	637	8010;
P04629	NTRK1_HUMAN	reviewed	High affinity nerve growth factor receptor (EC 2.7.10.1) (Neurotrophic tyrosine kinase receptor type 1) (TRK1-transforming tyrosine kinase protein) (Tropomyosin-related kinase A) (Tyrosine kinase receptor) (Tyrosine kinase receptor A) (Trk-A) (gp140trk) (p140-TrkA)	NTRK1 MTC TRK TRKA	796	8031;
P19338	NUCL_HUMAN	reviewed	Nucleolin (Protein C23)	NCL	710	7667;
Q16625	OCLN_HUMAN	reviewed	Occludin	OCLN	522	8104;
P13725	ONCM_HUMAN	reviewed	Oncostatin-M (OSM)	OSM	252	8506;
Q99650	OSMR_HUMAN	reviewed	Oncostatin-M-specific receptor subunit beta (Interleukin-31 receptor subunit beta) (IL-31 receptor subunit beta) (IL-31R subunit beta) (IL-31R-beta) (IL-31RB)	OSMR OSMRB	979	8507;
O00750	P3C2B_HUMAN	reviewed	Phosphatidylinositol 4-phosphate 3-kinase C2 domain-containing subunit beta (PI3K-C2-beta) (PtdIns-3-kinase C2 subunit beta) (EC 2.7.1.154) (C2-PI3K) (Phosphoinositide 3-kinase-C2-beta)	PIK3C2B	1634	8972;
Q92569	P55G_HUMAN	reviewed	Phosphatidylinositol 3-kinase regulatory subunit gamma (PI3-kinase regulatory subunit gamma) (PI3K regulatory subunit gamma) (PtdIns-3-kinase regulatory subunit gamma) (Phosphatidylinositol 3-kinase 55 kDa regulatory subunit gamma) (PI3-kinase subunit p55-gamma) (PtdIns-3-kinase regulatory subunit p55-gamma) (p55PIK)	PIK3R3	461	8981;
P27986	P85A_HUMAN	reviewed	Phosphatidylinositol 3-kinase regulatory subunit alpha (PI3-kinase regulatory subunit alpha) (PI3K regulatory subunit alpha) (PtdIns-3-kinase regulatory subunit alpha) (Phosphatidylinositol 3-kinase 85 kDa regulatory subunit alpha) (PI3-kinase subunit p85-alpha) (PtdIns-3-kinase regulatory subunit p85-alpha)	PIK3R1 GRB1	724	8979;
O00459	P85B_HUMAN	reviewed	Phosphatidylinositol 3-kinase regulatory subunit beta (PI3-kinase regulatory subunit beta) (PI3K regulatory subunit beta) (PtdIns-3-kinase regulatory subunit beta) (Phosphatidylinositol 3-kinase 85 kDa regulatory subunit beta) (PI3-kinase subunit p85-beta) (PtdIns-3-kinase regulatory subunit p85-beta)	PIK3R2	728	8980;
P04054	PA21B_HUMAN	reviewed	Phospholipase A2 (EC 3.1.1.4) (Group IB phospholipase A2) (Phosphatidylcholine 2-acylhydrolase 1B)	PLA2G1B PLA2 PLA2A PPLA2	148	9030;
P47712	PA24A_HUMAN	reviewed	Cytosolic phospholipase A2 (cPLA2) (Phospholipase A2 group IVA) [Includes: Phospholipase A2 (EC 3.1.1.4) (Phosphatidylcholine 2-acylhydrolase); Lysophospholipase (EC 3.1.1.5)]	PLA2G4A CPLA2 PLA2G4	749	9035;
P0C869	PA24B_HUMAN	reviewed	Cytosolic phospholipase A2 beta (cPLA2-beta) (EC 3.1.1.4) (Phospholipase A2 group IVB)	PLA2G4B	781	9036;
Q3MJ16	PA24E_HUMAN	reviewed	Cytosolic phospholipase A2 epsilon (cPLA2-epsilon) (EC 3.1.1.4) (Phospholipase A2 group IVE)	PLA2G4E	856	24791;
Q9NZ20	PA2G3_HUMAN	reviewed	Group 3 secretory phospholipase A2 (EC 3.1.1.4) (Group III secretory phospholipase A2) (GIII sPLA2) (sPLA2-III) (Phosphatidylcholine 2-acylhydrolase 3)	PLA2G3	509	17934;
P39877	PA2G5_HUMAN	reviewed	Calcium-dependent phospholipase A2 (EC 3.1.1.4) (Group V phospholipase A2) (PLA2-10) (Phosphatidylcholine 2-acylhydrolase 5)	PLA2G5	138	9038;
P14555	PA2GA_HUMAN	reviewed	Phospholipase A2, membrane associated (EC 3.1.1.4) (GIIC sPLA2) (Group IIA phospholipase A2) (Non-pancreatic secretory phospholipase A2) (NPS-PLA2) (Phosphatidylcholine 2-acylhydrolase 2A)	PLA2G2A PLA2B PLA2L RASF-A	144	9031;
Q5R387	PA2GC_HUMAN	reviewed	Putative inactive group IIC secretory phospholipase A2 (Phosphatidylcholine 2-acylhydrolase-like protein GIIC)	PLA2G2C	149	9032;
Q9UNK4	PA2GD_HUMAN	reviewed	Group IID secretory phospholipase A2 (GIID sPLA2) (sPLA2-IID) (EC 3.1.1.4) (PLA2IID) (Phosphatidylcholine 2-acylhydrolase 2D) (Secretory-type PLA, stroma-associated homolog)	PLA2G2D SPLASH	145	9033;
Q9NZK7	PA2GE_HUMAN	reviewed	Group IIE secretory phospholipase A2 (GIIE sPLA2) (sPLA2-IIE) (EC 3.1.1.4) (Phosphatidylcholine 2-acylhydrolase 2E)	PLA2G2E	142	13414;
Q9BZM2	PA2GF_HUMAN	reviewed	Group IIF secretory phospholipase A2 (GIIF sPLA2) (sPLA2-IIF) (EC 3.1.1.4) (Phosphatidylcholine 2-acylhydrolase 2F)	PLA2G2F	168	30040;
O15496	PA2GX_HUMAN	reviewed	Group 10 secretory phospholipase A2 (EC 3.1.1.4) (Group X secretory phospholipase A2) (GX sPLA2) (sPLA2-X) (Phosphatidylcholine 2-acylhydrolase 10)	PLA2G10	165	9029;
Q13153	PAK1_HUMAN	reviewed	Serine/threonine-protein kinase PAK 1 (EC 2.7.11.1) (Alpha-PAK) (p21-activated kinase 1) (PAK-1) (p65-PAK)	PAK1	545	8590;
Q13177	PAK2_HUMAN	reviewed	Serine/threonine-protein kinase PAK 2 (EC 2.7.11.1) (Gamma-PAK) (PAK65) (S6/H4 kinase) (p21-activated kinase 2) (PAK-2) (p58) [Cleaved into: PAK-2p27 (p27); PAK-2p34 (p34) (C-t-PAK2)]	PAK2	524	8591;
O75914	PAK3_HUMAN	reviewed	Serine/threonine-protein kinase PAK 3 (EC 2.7.11.1) (Beta-PAK) (Oligophrenin-3) (p21-activated kinase 3) (PAK-3)	PAK3 OPHN3	559	8592;
O96013	PAK4_HUMAN	reviewed	Serine/threonine-protein kinase PAK 4 (EC 2.7.11.1) (p21-activated kinase 4) (PAK-4)	PAK4 KIAA1142	591	16059;
Q9NQU5	PAK6_HUMAN	reviewed	Serine/threonine-protein kinase PAK 6 (EC 2.7.11.1) (PAK-5) (p21-activated kinase 6) (PAK-6)	PAK6 PAK5	681	16061;
Q9P286	PAK7_HUMAN	reviewed	Serine/threonine-protein kinase PAK 7 (EC 2.7.11.1) (p21-activated kinase 5) (PAK-5) (p21-activated kinase 7) (PAK-7)	PAK7 KIAA1264 PAK5	719	15916;
Q8TEW0	PARD3_HUMAN	reviewed	Partitioning defective 3 homolog (PAR-3) (PARD-3) (Atypical PKC isotype-specific-interacting protein) (ASIP) (CTCL tumor antigen se2-5) (PAR3-alpha)	PARD3 PAR3 PAR3A	1356	16051;
P49023	PAXI_HUMAN	reviewed	Paxillin	PXN	591	9718;
P12004	PCNA_HUMAN	reviewed	Proliferating cell nuclear antigen (PCNA) (Cyclin)	PCNA	261	8729;
Q9NZQ7	PD1L1_HUMAN	reviewed	Programmed cell death 1 ligand 1 (PD-L1) (PDCD1 ligand 1) (Programmed death ligand 1) (B7 homolog 1) (B7-H1) (CD antigen CD274)	CD274 B7H1 PDCD1L1 PDCD1LG1 PDL1	290	17635;
Q9BQ51	PD1L2_HUMAN	reviewed	Programmed cell death 1 ligand 2 (PD-1 ligand 2) (PD-L2) (PDCD1 ligand 2) (Programmed death ligand 2) (Butyrophilin B7-DC) (B7-DC) (CD antigen CD273)	PDCD1LG2 B7DC CD273 PDCD1L2 PDL2	273	18731;
Q15116	PDCD1_HUMAN	reviewed	Programmed cell death protein 1 (Protein PD-1) (hPD-1) (CD antigen CD279)	PDCD1 PD1	288	8760;
P04085	PDGFA_HUMAN	reviewed	Platelet-derived growth factor subunit A (PDGF subunit A) (PDGF-1) (Platelet-derived growth factor A chain) (Platelet-derived growth factor alpha polypeptide)	PDGFA PDGF1	211	8799;
P01127	PDGFB_HUMAN	reviewed	Platelet-derived growth factor subunit B (PDGF subunit B) (PDGF-2) (Platelet-derived growth factor B chain) (Platelet-derived growth factor beta polypeptide) (Proto-oncogene c-Sis) (Becaplermin)	PDGFB PDGF2 SIS	241	8800;
Q9NRA1	PDGFC_HUMAN	reviewed	Platelet-derived growth factor C (PDGF-C) (Fallotein) (Spinal cord-derived growth factor) (SCDGF) (VEGF-E) [Cleaved into: Platelet-derived growth factor C, latent form (PDGFC latent form); Platelet-derived growth factor C, receptor-binding form (PDGFC receptor-binding form)]	PDGFC SCDGF UNQ174/PRO200	345	8801;
Q9GZP0	PDGFD_HUMAN	reviewed	Platelet-derived growth factor D (PDGF-D) (Iris-expressed growth factor) (Spinal cord-derived growth factor B) (SCDGF-B) [Cleaved into: Platelet-derived growth factor D, latent form (PDGFD latent form); Platelet-derived growth factor D, receptor-binding form (PDGFD receptor-binding form)]	PDGFD IEGF SCDGFB MSTP036 UNQ1899/PRO4345	370	30620;
Q15118	PDK1_HUMAN	reviewed	[Pyruvate dehydrogenase [lipoamide]] kinase isozyme 1, mitochondrial (EC 2.7.11.2) (Pyruvate dehydrogenase kinase isoform 1) (PDH kinase 1)	PDK1 PDHK1	436	8809;
O15530	PDPK1_HUMAN	reviewed	3-phosphoinositide-dependent protein kinase 1 (hPDK1) (EC 2.7.11.1)	PDPK1 PDK1	556	8816;
P11678	PERE_HUMAN	reviewed	Eosinophil peroxidase (EPO) (EC 1.11.1.7) [Cleaved into: Eosinophil peroxidase light chain; Eosinophil peroxidase heavy chain]	EPX EPER EPO EPP	715	3423;
P14222	PERF_HUMAN	reviewed	Perforin-1 (P1) (Cytolysin) (Lymphocyte pore-forming protein) (PFP)	PRF1 PFP	555	9360;
P05164	PERM_HUMAN	reviewed	Myeloperoxidase (MPO) (EC 1.11.2.2) [Cleaved into: Myeloperoxidase; 89 kDa myeloperoxidase; 84 kDa myeloperoxidase; Myeloperoxidase light chain; Myeloperoxidase heavy chain]	MPO	745	7218;
P07202	PERT_HUMAN	reviewed	Thyroid peroxidase (TPO) (EC 1.11.1.8)	TPO	933	12015;
P10720	PF4V_HUMAN	reviewed	Platelet factor 4 variant (C-X-C motif chemokine 4 variant) (CXCL4L1) (PF4alt) (PF4var1) [Cleaved into: Platelet factor 4 variant(4-74); Platelet factor 4 variant(5-74); Platelet factor 4 variant(6-74)]	PF4V1 CXCL4V1 SCYB4V1	104	8862;
Q9BZM1	PG12A_HUMAN	reviewed	Group XIIA secretory phospholipase A2 (GXII sPLA2) (sPLA2-XII) (EC 3.1.1.4) (Phosphatidylcholine 2-acylhydrolase 12A)	PLA2G12A PLA2G12 FKSG38 UNQ2519/PRO6012	189	18554;
Q9BX93	PG12B_HUMAN	reviewed	Group XIIB secretory phospholipase A2-like protein (Group XIII secretory phospholipase A2-like protein) (GXIII sPLA2-like) (sPLA2-GXIIB) (GXIIB)	PLA2G12B PLA2G13 FKSG71	195	18555;
P18669	PGAM1_HUMAN	reviewed	Phosphoglycerate mutase 1 (EC 3.1.3.13) (EC 5.4.2.1) (EC 5.4.2.4) (BPG-dependent PGAM 1) (Phosphoglycerate mutase isozyme B) (PGAM-B)	PGAM1 PGAMA CDABP0006	254	8888;
Q8N0Y7	PGAM4_HUMAN	reviewed	Probable phosphoglycerate mutase 4 (EC 3.1.3.13) (EC 5.4.2.1) (EC 5.4.2.4)	PGAM4 PGAM3	254	21731;
P16234	PGFRA_HUMAN	reviewed	Platelet-derived growth factor receptor alpha (PDGF-R-alpha) (PDGFR-alpha) (EC 2.7.10.1) (Alpha platelet-derived growth factor receptor) (Alpha-type platelet-derived growth factor receptor) (CD140 antigen-like family member A) (CD140a antigen) (Platelet-derived growth factor alpha receptor) (Platelet-derived growth factor receptor 2) (PDGFR-2) (CD antigen CD140a)	PDGFRA PDGFR2 RHEPDGFRA	1089	8803;
P09619	PGFRB_HUMAN	reviewed	Platelet-derived growth factor receptor beta (PDGF-R-beta) (PDGFR-beta) (EC 2.7.10.1) (Beta platelet-derived growth factor receptor) (Beta-type platelet-derived growth factor receptor) (CD140 antigen-like family member B) (Platelet-derived growth factor receptor 1) (PDGFR-1) (CD antigen CD140b)	PDGFRB PDGFR PDGFR1	1106	8804;
P35354	PGH2_HUMAN	reviewed	Prostaglandin G/H synthase 2 (EC 1.14.99.1) (Cyclooxygenase-2) (COX-2) (PHS II) (Prostaglandin H2 synthase 2) (PGH synthase 2) (PGHS-2) (Prostaglandin-endoperoxide synthase 2)	PTGS2 COX2	604	9605;
P36871	PGM1_HUMAN	reviewed	Phosphoglucomutase-1 (PGM 1) (EC 5.4.2.2) (Glucose phosphomutase 1)	PGM1	562	8905;
Q9NWQ8	PHAG1_HUMAN	reviewed	Phosphoprotein associated with glycosphingolipid-enriched microdomains 1 (Csk-binding protein) (Transmembrane adapter protein PAG) (Transmembrane phosphoprotein Cbp)	PAG1 CBP PAG	432	30043;
Q6NSJ2	PHLB3_HUMAN	reviewed	Pleckstrin homology-like domain family B member 3	PHLDB3	640	30499;
Q8WYR1	PI3R5_HUMAN	reviewed	Phosphoinositide 3-kinase regulatory subunit 5 (PI3-kinase regulatory subunit 5) (PI3-kinase p101 subunit) (Phosphatidylinositol 4,5-bisphosphate 3-kinase regulatory subunit) (PtdIns-3-kinase regulatory subunit) (Protein FOAP-2) (PtdIns-3-kinase p101) (p101-PI3K)	PIK3R5	880	30035;
P42356	PI4KA_HUMAN	reviewed	Phosphatidylinositol 4-kinase alpha (PI4-kinase alpha) (PI4K-alpha) (PtdIns-4-kinase alpha) (EC 2.7.1.67)	PI4KA PIK4 PIK4CA	2044	8983;
O75925	PIAS1_HUMAN	reviewed	E3 SUMO-protein ligase PIAS1 (EC 6.3.2.-) (DEAD/H box-binding protein 1) (Gu-binding protein) (GBP) (Protein inhibitor of activated STAT protein 1) (RNA helicase II-binding protein)	PIAS1 DDXBP1	651	2752;
O75928	PIAS2_HUMAN	reviewed	E3 SUMO-protein ligase PIAS2 (EC 6.3.2.-) (Androgen receptor-interacting protein 3) (ARIP3) (DAB2-interacting protein) (DIP) (Msx-interacting zinc finger protein) (Miz1) (PIAS-NY protein) (Protein inhibitor of activated STAT x) (Protein inhibitor of activated STAT2)	PIAS2 PIASX	621	17311;
Q9Y6X2	PIAS3_HUMAN	reviewed	E3 SUMO-protein ligase PIAS3 (EC 6.3.2.-) (Protein inhibitor of activated STAT protein 3)	PIAS3	628	16861;
Q8N2W9	PIAS4_HUMAN	reviewed	E3 SUMO-protein ligase PIAS4 (EC 6.3.2.-) (PIASy) (Protein inhibitor of activated STAT protein 4) (Protein inhibitor of activated STAT protein gamma) (PIAS-gamma)	PIAS4 PIASG	510	17002;
P01833	PIGR_HUMAN	reviewed	Polymeric immunoglobulin receptor (PIgR) (Poly-Ig receptor) (Hepatocellular carcinoma-associated protein TB6) [Cleaved into: Secretory component]	PIGR	764	8968;
Q9H490	PIGU_HUMAN	reviewed	Phosphatidylinositol glycan anchor biosynthesis class U protein (Cell division cycle protein 91-like 1) (Protein CDC91-like 1) (GPI transamidase component PIG-U)	PIGU CDC91L1 PSEC0205 UNQ3055/PRO9875	435	15791;
P11309	PIM1_HUMAN	reviewed	Serine/threonine-protein kinase pim-1 (EC 2.7.11.1)	PIM1	404	8986;
P42336	PK3CA_HUMAN	reviewed	Phosphatidylinositol 4,5-bisphosphate 3-kinase catalytic subunit alpha isoform (PI3-kinase subunit alpha) (PI3K-alpha) (PI3Kalpha) (PtdIns-3-kinase subunit alpha) (EC 2.7.1.153) (Phosphatidylinositol 4,5-bisphosphate 3-kinase 110 kDa catalytic subunit alpha) (PtdIns-3-kinase subunit p110-alpha) (p110alpha) (Phosphoinositide-3-kinase catalytic alpha polypeptide) (Serine/threonine protein kinase PI…	PIK3CA	1068	8975;
P42338	PK3CB_HUMAN	reviewed	Phosphatidylinositol 4,5-bisphosphate 3-kinase catalytic subunit beta isoform (PI3-kinase subunit beta) (PI3K-beta) (PI3Kbeta) (PtdIns-3-kinase subunit beta) (EC 2.7.1.153) (Phosphatidylinositol 4,5-bisphosphate 3-kinase 110 kDa catalytic subunit beta) (PtdIns-3-kinase subunit p110-beta) (p110beta)	PIK3CB PIK3C1	1070	8976;
O00329	PK3CD_HUMAN	reviewed	Phosphatidylinositol 4,5-bisphosphate 3-kinase catalytic subunit delta isoform (PI3-kinase subunit delta) (PI3K-delta) (PI3Kdelta) (PtdIns-3-kinase subunit delta) (EC 2.7.1.153) (Phosphatidylinositol 4,5-bisphosphate 3-kinase 110 kDa catalytic subunit delta) (PtdIns-3-kinase subunit p110-delta) (p110delta)	PIK3CD	1044	8977;
P48736	PK3CG_HUMAN	reviewed	Phosphatidylinositol 4,5-bisphosphate 3-kinase catalytic subunit gamma isoform (PI3-kinase subunit gamma) (PI3K-gamma) (PI3Kgamma) (PtdIns-3-kinase subunit gamma) (EC 2.7.1.153) (Phosphatidylinositol 4,5-bisphosphate 3-kinase 110 kDa catalytic subunit gamma) (PtdIns-3-kinase subunit p110-gamma) (p110gamma) (Phosphoinositide-3-kinase catalytic gamma polypeptide) (Serine/threonine protein kinase PI…	PIK3CG	1102	8978;
Q8TD55	PKHO2_HUMAN	reviewed	Pleckstrin homology domain-containing family O member 2 (PH domain-containing family O member 2) (Pleckstrin homology domain-containing family Q member 1) (PH domain-containing family Q member 1)	PLEKHO2 PLEKHQ1 PP9099	490	30026;
Q16512	PKN1_HUMAN	reviewed	Serine/threonine-protein kinase N1 (EC 2.7.11.13) (Protease-activated kinase 1) (PAK-1) (Protein kinase C-like 1) (Protein kinase C-like PKN) (Protein kinase PKN-alpha) (Protein-kinase C-related kinase 1) (Serine-threonine protein kinase N)	PKN1 PAK1 PKN PRK1 PRKCL1	942	9405;
Q99569	PKP4_HUMAN	reviewed	Plakophilin-4 (p0071)	PKP4	1192	9026;
Q9NQ66	PLCB1_HUMAN	reviewed	1-phosphatidylinositol 4,5-bisphosphate phosphodiesterase beta-1 (EC 3.1.4.11) (PLC-154) (Phosphoinositide phospholipase C-beta-1) (Phospholipase C-I) (PLC-I) (Phospholipase C-beta-1) (PLC-beta-1)	PLCB1 KIAA0581	1216	15917;
P19174	PLCG1_HUMAN	reviewed	1-phosphatidylinositol 4,5-bisphosphate phosphodiesterase gamma-1 (EC 3.1.4.11) (PLC-148) (Phosphoinositide phospholipase C-gamma-1) (Phospholipase C-II) (PLC-II) (Phospholipase C-gamma-1) (PLC-gamma-1)	PLCG1 PLC1	1290	9065;
P16885	PLCG2_HUMAN	reviewed	1-phosphatidylinositol 4,5-bisphosphate phosphodiesterase gamma-2 (EC 3.1.4.11) (Phosphoinositide phospholipase C-gamma-2) (Phospholipase C-IV) (PLC-IV) (Phospholipase C-gamma-2) (PLC-gamma-2)	PLCG2	1265	9066;
P02776	PLF4_HUMAN	reviewed	Platelet factor 4 (PF-4) (C-X-C motif chemokine 4) (Iroplact) (Oncostatin-A) [Cleaved into: Platelet factor 4, short form]	PF4 CXCL4 SCYB4	101	8861;
P49763	PLGF_HUMAN	reviewed	Placenta growth factor (PlGF)	PGF PGFL PLGF	221	8893;
P53350	PLK1_HUMAN	reviewed	Serine/threonine-protein kinase PLK1 (EC 2.7.11.21) (Polo-like kinase 1) (PLK-1) (Serine/threonine-protein kinase 13) (STPK13)	PLK1 PLK	603	9077;
Q9H4B4	PLK3_HUMAN	reviewed	Serine/threonine-protein kinase PLK3 (EC 2.7.11.21) (Cytokine-inducible serine/threonine-protein kinase) (FGF-inducible kinase) (Polo-like kinase 3) (PLK-3) (Proliferation-related kinase)	PLK3 CNK FNK PRK	646	2154;
O60733	PLPL9_HUMAN	reviewed	85/88 kDa calcium-independent phospholipase A2 (CaI-PLA2) (EC 3.1.1.4) (Group VI phospholipase A2) (GVI PLA2) (Intracellular membrane-associated calcium-independent phospholipase A2 beta) (iPLA2-beta) (Patatin-like phospholipase domain-containing protein 9) (PNPLA9)	PLA2G6 PLPLA9	806	9039;
P14859	PO2F1_HUMAN	reviewed	POU domain, class 2, transcription factor 1 (NF-A1) (Octamer-binding protein 1) (Oct-1) (Octamer-binding transcription factor 1) (OTF-1)	POU2F1 OCT1 OTF1	743	9212;
Q08209	PP2BA_HUMAN	reviewed	Serine/threonine-protein phosphatase 2B catalytic subunit alpha isoform (EC 3.1.3.16) (CAM-PRP catalytic subunit) (Calmodulin-dependent calcineurin A subunit alpha isoform)	PPP3CA CALNA CNA	521	9314;
P16298	PP2BB_HUMAN	reviewed	Serine/threonine-protein phosphatase 2B catalytic subunit beta isoform (EC 3.1.3.16) (CAM-PRP catalytic subunit) (Calmodulin-dependent calcineurin A subunit beta isoform)	PPP3CB CALNA2 CALNB CNA2	524	9315;
P48454	PP2BC_HUMAN	reviewed	Serine/threonine-protein phosphatase 2B catalytic subunit gamma isoform (EC 3.1.3.16) (CAM-PRP catalytic subunit) (Calcineurin, testis-specific catalytic subunit) (Calmodulin-dependent calcineurin A subunit gamma isoform)	PPP3CC CALNA3 CNA3	512	9316;
P24666	PPAC_HUMAN	reviewed	Low molecular weight phosphotyrosine protein phosphatase (LMW-PTP) (LMW-PTPase) (EC 3.1.3.48) (Adipocyte acid phosphatase) (Low molecular weight cytosolic acid phosphatase) (EC 3.1.3.2) (Red cell acid phosphatase 1)	ACP1	158	122;
P37231	PPARG_HUMAN	reviewed	Peroxisome proliferator-activated receptor gamma (PPAR-gamma) (Nuclear receptor subfamily 1 group C member 3)	PPARG NR1C3	505	9236;
P62937	PPIA_HUMAN	reviewed	Peptidyl-prolyl cis-trans isomerase A (PPIase A) (EC 5.2.1.8) (Cyclophilin A) (Cyclosporin A-binding protein) (Rotamase A)	PPIA CYPA	165	9253;
P30405	PPIF_HUMAN	reviewed	Peptidyl-prolyl cis-trans isomerase F, mitochondrial (PPIase F) (EC 5.2.1.8) (Cyclophilin D) (CyP-D) (CypD) (Cyclophilin F) (Mitochondrial cyclophilin) (CyP-M) (Rotamase F)	PPIF CYP3	207	9259;
O43586	PPIP1_HUMAN	reviewed	Proline-serine-threonine phosphatase-interacting protein 1 (PEST phosphatase-interacting protein 1) (CD2-binding protein 1) (H-PIP)	PSTPIP1 CD2BP1	416	9580;
P13727	PRG2_HUMAN	reviewed	Bone marrow proteoglycan (BMPG) (Proteoglycan 2) [Cleaved into: Eosinophil granule major basic protein (EMBP) (MBP) (Pregnancy-associated major basic protein)]	PRG2 MBP	222	9362;
P16471	PRLR_HUMAN	reviewed	Prolactin receptor (PRL-R)	PRLR	622	9446;
P01236	PRL_HUMAN	reviewed	Prolactin (PRL)	PRL	227	9445;
Q13523	PRP4B_HUMAN	reviewed	Serine/threonine-protein kinase PRP4 homolog (EC 2.7.11.1) (PRP4 kinase) (PRP4 pre-mRNA-processing factor 4 homolog)	PRPF4B KIAA0536 PRP4 PRP4H PRP4K	1007	17346;
O14818	PSA7_HUMAN	reviewed	Proteasome subunit alpha type-7 (EC 3.4.25.1) (Proteasome subunit RC6-1) (Proteasome subunit XAPC7)	PSMA7 HSPC	248	9536;
P60484	PTEN_HUMAN	reviewed	Phosphatidylinositol 3,4,5-trisphosphate 3-phosphatase and dual-specificity protein phosphatase PTEN (EC 3.1.3.16) (EC 3.1.3.48) (EC 3.1.3.67) (Mutated in multiple advanced cancers 1) (Phosphatase and tensin homolog)	PTEN MMAC1 TEP1	403	9588;
Q06124	PTN11_HUMAN	reviewed	Tyrosine-protein phosphatase non-receptor type 11 (EC 3.1.3.48) (Protein-tyrosine phosphatase 1D) (PTP-1D) (Protein-tyrosine phosphatase 2C) (PTP-2C) (SH-PTP2) (SHP-2) (Shp2) (SH-PTP3)	PTPN11 PTP2C SHPTP2	597	9644;
Q05209	PTN12_HUMAN	reviewed	Tyrosine-protein phosphatase non-receptor type 12 (EC 3.1.3.48) (PTP-PEST) (Protein-tyrosine phosphatase G1) (PTPG1)	PTPN12	780	9645;
P18031	PTN1_HUMAN	reviewed	Tyrosine-protein phosphatase non-receptor type 1 (EC 3.1.3.48) (Protein-tyrosine phosphatase 1B) (PTP-1B)	PTPN1 PTP1B	435	9642;
Q9Y2R2	PTN22_HUMAN	reviewed	Tyrosine-protein phosphatase non-receptor type 22 (EC 3.1.3.48) (Hematopoietic cell protein-tyrosine phosphatase 70Z-PEP) (Lymphoid phosphatase) (LyP) (PEST-domain phosphatase) (PEP)	PTPN22 PTPN8	807	9652;
P26045	PTN3_HUMAN	reviewed	Tyrosine-protein phosphatase non-receptor type 3 (EC 3.1.3.48) (Protein-tyrosine phosphatase H1) (PTP-H1)	PTPN3 PTPH1	913	9655;
P29350	PTN6_HUMAN	reviewed	Tyrosine-protein phosphatase non-receptor type 6 (EC 3.1.3.48) (Hematopoietic cell protein-tyrosine phosphatase) (Protein-tyrosine phosphatase 1C) (PTP-1C) (Protein-tyrosine phosphatase SHP-1) (SH-PTP1)	PTPN6 HCP PTP1C	595	9658;
P35236	PTN7_HUMAN	reviewed	Tyrosine-protein phosphatase non-receptor type 7 (EC 3.1.3.48) (Hematopoietic protein-tyrosine phosphatase) (HEPTP) (Protein-tyrosine phosphatase LC-PTP)	PTPN7	360	9659;
Q92932	PTPR2_HUMAN	reviewed	Receptor-type tyrosine-protein phosphatase N2 (R-PTP-N2) (EC 3.1.3.48) (Islet cell autoantigen-related protein) (IAR) (ICAAR) (Phogrin)	PTPRN2 KIAA0387	1015	9677;
P18433	PTPRA_HUMAN	reviewed	Receptor-type tyrosine-protein phosphatase alpha (Protein-tyrosine phosphatase alpha) (R-PTP-alpha) (EC 3.1.3.48)	PTPRA PTPA PTPRL2	802	9664;
P08575	PTPRC_HUMAN	reviewed	Receptor-type tyrosine-protein phosphatase C (EC 3.1.3.48) (Leukocyte common antigen) (L-CA) (T200) (CD antigen CD45)	PTPRC CD45	1304	9666;
P10586	PTPRF_HUMAN	reviewed	Receptor-type tyrosine-protein phosphatase F (EC 3.1.3.48) (Leukocyte common antigen related) (LAR)	PTPRF LAR	1907	9670;
Q9HD43	PTPRH_HUMAN	reviewed	Receptor-type tyrosine-protein phosphatase H (R-PTP-H) (EC 3.1.3.48) (Stomach cancer-associated protein tyrosine phosphatase 1) (SAP-1) (Transmembrane-type protein-tyrosine phosphatase type H)	PTPRH SAP1	1115	9672;
Q15262	PTPRK_HUMAN	reviewed	Receptor-type tyrosine-protein phosphatase kappa (Protein-tyrosine phosphatase kappa) (R-PTP-kappa) (EC 3.1.3.48)	PTPRK PTPK	1439	9674;
P28827	PTPRM_HUMAN	reviewed	Receptor-type tyrosine-protein phosphatase mu (Protein-tyrosine phosphatase mu) (R-PTP-mu) (EC 3.1.3.48)	PTPRM PTPRL1	1452	9675;
Q16849	PTPRN_HUMAN	reviewed	Receptor-type tyrosine-protein phosphatase-like N (R-PTP-N) (Islet cell antigen 512) (ICA 512) (Islet cell autoantigen 3) (PTP IA-2)	PTPRN ICA3 ICA512	979	9676;
P53801	PTTG_HUMAN	reviewed	Pituitary tumor-transforming gene 1 protein-interacting protein (Pituitary tumor-transforming gene protein-binding factor) (PBF) (PTTG-binding factor)	PTTG1IP C21orf1 C21orf3	180	13524;
Q15223	PVRL1_HUMAN	reviewed	Poliovirus receptor-related protein 1 (Herpes virus entry mediator C) (Herpesvirus entry mediator C) (HveC) (Herpesvirus Ig-like receptor) (HIgR) (Nectin-1) (CD antigen CD111)	PVRL1 HVEC PRR1	517	9706;
Q92692	PVRL2_HUMAN	reviewed	Poliovirus receptor-related protein 2 (Herpes virus entry mediator B) (Herpesvirus entry mediator B) (HveB) (Nectin-2) (CD antigen CD112)	PVRL2 HVEB PRR2	538	9707;
Q9NQS3	PVRL3_HUMAN	reviewed	Poliovirus receptor-related protein 3 (CDw113) (Nectin-3) (CD antigen CD113)	PVRL3 PRR3	549	17664;
P15151	PVR_HUMAN	reviewed	Poliovirus receptor (Nectin-like protein 5) (NECL-5) (CD antigen CD155)	PVR PVS	417	9705;
Q92626	PXDN_HUMAN	reviewed	Peroxidasin homolog (EC 1.11.1.7) (Melanoma-associated antigen MG50) (Vascular peroxidase 1) (p53-responsive gene 2 protein)	PXDN KIAA0230 MG50 PRG2 VPO VPO1	1479	14966;
P51149	RAB7A_HUMAN	reviewed	Ras-related protein Rab-7a	RAB7A RAB7	207	9788;
P63000	RAC1_HUMAN	reviewed	Ras-related C3 botulinum toxin substrate 1 (Cell migration-inducing gene 5 protein) (Ras-like protein TC25) (p21-Rac1)	RAC1 TC25 MIG5	192	9801;
P15153	RAC2_HUMAN	reviewed	Ras-related C3 botulinum toxin substrate 2 (GX) (Small G protein) (p21-Rac2)	RAC2	192	9802;
P60763	RAC3_HUMAN	reviewed	Ras-related C3 botulinum toxin substrate 3 (p21-Rac3)	RAC3	192	9803;
P04049	RAF1_HUMAN	reviewed	RAF proto-oncogene serine/threonine-protein kinase (EC 2.7.11.1) (Proto-oncogene c-RAF) (cRaf) (Raf-1)	RAF1 RAF	648	9829;
P62826	RAN_HUMAN	reviewed	GTP-binding nuclear protein Ran (Androgen receptor-associated protein 24) (GTPase Ran) (Ras-like protein TC4) (Ras-related nuclear protein)	RAN ARA24 OK/SW-cl.81	216	9846;
P62834	RAP1A_HUMAN	reviewed	Ras-related protein Rap-1A (C21KG) (G-22K) (GTP-binding protein smg p21A) (Ras-related protein Krev-1)	RAP1A KREV1	184	9855;
P20936	RASA1_HUMAN	reviewed	Ras GTPase-activating protein 1 (GAP) (GTPase-activating protein) (RasGAP) (Ras p21 protein activator) (p120GAP)	RASA1 RASA	1047	9871;
Q8WWW0	RASF5_HUMAN	reviewed	Ras association domain-containing protein 5 (New ras effector 1) (Regulator for cell adhesion and polarization enriched in lymphoid tissues) (RAPL)	RASSF5 NORE1 RAPL	418	17609;
P01112	RASH_HUMAN	reviewed	GTPase HRas (H-Ras-1) (Ha-Ras) (Transforming protein p21) (c-H-ras) (p21ras) [Cleaved into: GTPase HRas, N-terminally processed]	HRAS HRAS1	189	5173;
P01116	RASK_HUMAN	reviewed	GTPase KRas (K-Ras 2) (Ki-Ras) (c-K-ras) (c-Ki-ras) [Cleaved into: GTPase KRas, N-terminally processed]	KRAS KRAS2 RASK2	189	6407;
P01111	RASN_HUMAN	reviewed	GTPase NRas (Transforming protein N-Ras)	NRAS HRAS1	189	7989;
P06400	RB_HUMAN	reviewed	Retinoblastoma-associated protein (p105-Rb) (pRb) (Rb) (pp110)	RB1	928	9884;
P53805	RCAN1_HUMAN	reviewed	Calcipressin-1 (Adapt78) (Down syndrome critical region protein 1) (Myocyte-enriched calcineurin-interacting protein 1) (MCIP1) (Regulator of calcineurin 1)	RCAN1 ADAPT78 CSP1 DSC1 DSCR1	252	3040;
Q14206	RCAN2_HUMAN	reviewed	Calcipressin-2 (Down syndrome candidate region 1-like 1) (Myocyte-enriched calcineurin-interacting protein 2) (MCIP2) (Regulator of calcineurin 2) (Thyroid hormone-responsive protein ZAKI-4)	RCAN2 DSCR1L1 ZAKI4	197	3041;
Q01201	RELB_HUMAN	reviewed	Transcription factor RelB (I-Rel)	RELB	579	9956;
Q04864	REL_HUMAN	reviewed	Proto-oncogene c-Rel	REL	619	9954;
Q9NRY4	RHG35_HUMAN	reviewed	Rho GTPase-activating protein 35 (Glucocorticoid receptor DNA-binding factor 1) (Glucocorticoid receptor repression factor 1) (GRF-1) (Rho GAP p190A) (p190-A)	ARHGAP35 GRF1 GRLF1 KIAA1722	1499	4591;
P61586	RHOA_HUMAN	reviewed	Transforming protein RhoA (Rho cDNA clone 12) (h12)	RHOA ARH12 ARHA RHO12	193	667;
Q96L33	RHOV_HUMAN	reviewed	Rho-related GTP-binding protein RhoV (CDC42-like GTPase 2) (GTP-binding protein-like 2) (Rho GTPase-like protein ARHV) (Wnt-1 responsive Cdc42 homolog 2) (WRCH-2)	RHOV ARHV WRCH2	236	18313;
Q13546	RIPK1_HUMAN	reviewed	Receptor-interacting serine/threonine-protein kinase 1 (EC 2.7.11.1) (Cell death protein RIP) (Receptor-interacting protein 1) (RIP-1) (Serine/threonine-protein kinase RIP)	RIPK1 RIP RIP1	671	10019;
O43353	RIPK2_HUMAN	reviewed	Receptor-interacting serine/threonine-protein kinase 2 (EC 2.7.11.1) (CARD-containing interleukin-1 beta-converting enzyme-associated kinase) (CARD-containing IL-1 beta ICE-kinase) (RIP-like-interacting CLARP kinase) (Receptor-interacting protein 2) (RIP-2) (Tyrosine-protein kinase RIPK2) (EC 2.7.10.2)	RIPK2 CARDIAK RICK RIP2 UNQ277/PRO314/PRO34092	540	10020;
Q9Y572	RIPK3_HUMAN	reviewed	Receptor-interacting serine/threonine-protein kinase 3 (EC 2.7.11.1) (RIP-like protein kinase 3) (Receptor-interacting protein 3) (RIP-3)	RIPK3 RIP3	518	10021;
Q8TEB7	RN128_HUMAN	reviewed	E3 ubiquitin-protein ligase RNF128 (EC 6.3.2.-) (Gene related to anergy in lymphocytes protein) (RING finger protein 128)	RNF128 GRAIL	428	21153;
P19474	RO52_HUMAN	reviewed	E3 ubiquitin-protein ligase TRIM21 (EC 6.3.2.-) (52 kDa Ro protein) (52 kDa ribonucleoprotein autoantigen Ro/SS-A) (RING finger protein 81) (Ro(SS-A)) (Sjoegren syndrome type A antigen) (SS-A) (Tripartite motif-containing protein 21)	TRIM21 RNF81 RO52 SSA1	475	11312;
P10155	RO60_HUMAN	reviewed	60 kDa SS-A/Ro ribonucleoprotein (60 kDa Ro protein) (60 kDa ribonucleoprotein Ro) (RoRNP) (Ro 60 kDa autoantigen) (Sjoegren syndrome antigen A2) (Sjoegren syndrome type A antigen) (SS-A) (TROVE domain family member 2)	TROVE2 RO60 SSA2	538	11313;
Q13905	RPGF1_HUMAN	reviewed	Rap guanine nucleotide exchange factor 1 (CRK SH3-binding GNRP) (Guanine nucleotide-releasing factor 2) (Protein C3G)	RAPGEF1 GRF2	1077	4568;
P62753	RS6_HUMAN	reviewed	40S ribosomal protein S6 (Phosphoprotein NP33)	RPS6 OK/SW-cl.2	249	10429;
P14678	RSMB_HUMAN	reviewed	Small nuclear ribonucleoprotein-associated proteins B and B' (snRNP-B) (Sm protein B/B') (Sm-B/B') (SmB/B')	SNRPB COD SNRPB1	240	11153;
P08621	RU17_HUMAN	reviewed	U1 small nuclear ribonucleoprotein 70 kDa (U1 snRNP 70 kDa) (U1-70K) (snRNP70)	SNRNP70 RNPU1Z RPU1 SNRP70 U1AP1	437	11150;
P34925	RYK_HUMAN	reviewed	Tyrosine-protein kinase RYK (EC 2.7.10.1)	RYK JTK5A	604	10481;
P23526	SAHH_HUMAN	reviewed	Adenosylhomocysteinase (AdoHcyase) (EC 3.3.1.1) (S-adenosyl-L-homocysteine hydrolase)	AHCY SAHH	432	343;
P21583	SCF_HUMAN	reviewed	Kit ligand (Mast cell growth factor) (MGF) (Stem cell factor) (SCF) (c-Kit ligand) [Cleaved into: Soluble KIT ligand (sKITLG)]	KITLG MGF SCF	273	6343;
P18827	SDC1_HUMAN	reviewed	Syndecan-1 (SYND1) (CD antigen CD138)	SDC1 SDC	310	10658;
P34741	SDC2_HUMAN	reviewed	Syndecan-2 (SYND2) (Fibroglycan) (Heparan sulfate proteoglycan core protein) (HSPG) (CD antigen CD362)	SDC2 HSPG1	201	10659;
O75056	SDC3_HUMAN	reviewed	Syndecan-3 (SYND3)	SDC3 KIAA0468	442	10660;
P31431	SDC4_HUMAN	reviewed	Syndecan-4 (SYND4) (Amphiglycan) (Ryudocan core protein)	SDC4	198	10661;
O00560	SDCB1_HUMAN	reviewed	Syntenin-1 (Melanoma differentiation-associated protein 9) (MDA-9) (Pro-TGF-alpha cytoplasmic domain-interacting protein 18) (TACIP18) (Scaffold protein Pbp1) (Syndecan-binding protein 1)	SDCBP MDA9 SYCL	298	10662;
P48061	SDF1_HUMAN	reviewed	Stromal cell-derived factor 1 (SDF-1) (hSDF-1) (C-X-C motif chemokine 12) (Intercrine reduced in hepatomas) (IRH) (hIRH) (Pre-B cell growth-stimulating factor) (PBSF) [Cleaved into: SDF-1-beta(3-72); SDF-1-alpha(3-67)]	CXCL12 SDF1 SDF1A SDF1B	93	10672;
Q14242	SELPL_HUMAN	reviewed	P-selectin glycoprotein ligand 1 (PSGL-1) (Selectin P ligand) (CD antigen CD162)	SELPLG	412	10722;
Q16586	SGCA_HUMAN	reviewed	Alpha-sarcoglycan (Alpha-SG) (50 kDa dystrophin-associated glycoprotein) (50DAG) (Adhalin) (Dystroglycan-2)	SGCA ADL DAG2	387	10805;
Q16585	SGCB_HUMAN	reviewed	Beta-sarcoglycan (Beta-SG) (43 kDa dystrophin-associated glycoprotein) (43DAG) (A3b)	SGCB	318	10806;
Q92629	SGCD_HUMAN	reviewed	Delta-sarcoglycan (Delta-SG) (35 kDa dystrophin-associated glycoprotein) (35DAG)	SGCD	289	10807;
Q13326	SGCG_HUMAN	reviewed	Gamma-sarcoglycan (Gamma-SG) (35 kDa dystrophin-associated glycoprotein) (35DAG)	SGCG	291	10809;
O00141	SGK1_HUMAN	reviewed	Serine/threonine-protein kinase Sgk1 (EC 2.7.11.1) (Serum/glucocorticoid-regulated kinase 1)	SGK1 SGK	431	10810;
Q9NP31	SH22A_HUMAN	reviewed	SH2 domain-containing protein 2A (SH2 domain-containing adapter protein) (T cell-specific adapter protein) (TSAd) (VEGF receptor-associated protein)	SH2D2A SCAP TSAD VRAP	389	10821;
Q9UQQ2	SH2B3_HUMAN	reviewed	SH2B adapter protein 3 (Lymphocyte adapter protein) (Lymphocyte-specific adapter protein Lnk) (Signal transduction protein Lnk)	SH2B3 LNK	575	29605;
Q8N5H7	SH2D3_HUMAN	reviewed	SH2 domain-containing protein 3C (Novel SH2-containing protein 3) (SH2 domain-containing Eph receptor-binding protein 1) (SHEP1)	SH2D3C NSP3 UNQ272/PRO309/PRO34088	860	16884;
Q15464	SHB_HUMAN	reviewed	SH2 domain-containing adapter protein B	SHB	509	10838;
P29353	SHC1_HUMAN	reviewed	SHC-transforming protein 1 (SHC-transforming protein 3) (SHC-transforming protein A) (Src homology 2 domain-containing-transforming protein C1) (SH2 domain protein C1)	SHC1 SHC SHCA	583	10840;
Q92835	SHIP1_HUMAN	reviewed	Phosphatidylinositol 3,4,5-trisphosphate 5-phosphatase 1 (EC 3.1.3.86) (Inositol polyphosphate-5-phosphatase of 145 kDa) (SIP-145) (SH2 domain-containing inositol 5'-phosphatase 1) (SH2 domain-containing inositol phosphatase 1) (SHIP-1) (p150Ship) (hp51CN)	INPP5D SHIP SHIP1	1189	6079;
Q9Y3P8	SIT1_HUMAN	reviewed	Signaling threshold-regulating transmembrane adapter 1 (SHP2-interacting transmembrane adapter protein) (Suppression-inducing transmembrane adapter 1) (gp30/40)	SIT1 SIT	196	17710;
Q86WV1	SKAP1_HUMAN	reviewed	Src kinase-associated phosphoprotein 1 (Src family-associated phosphoprotein 1) (Src kinase-associated phosphoprotein of 55 kDa) (SKAP-55) (pp55)	SKAP1 SCAP1 SKAP55	359	15605;
O75563	SKAP2_HUMAN	reviewed	Src kinase-associated phosphoprotein 2 (Pyk2/RAFTK-associated protein) (Retinoic acid-induced protein 70) (SKAP55 homolog) (SKAP-55HOM) (SKAP-HOM) (Src family-associated phosphoprotein 2) (Src kinase-associated phosphoprotein 55-related protein) (Src-associated adapter protein with PH and SH3 domains)	SKAP2 PRAP RA70 SAPS SCAP2 SKAP55R	359	15687;
Q9UIB8	SLAF5_HUMAN	reviewed	SLAM family member 5 (Cell surface antigen MAX.3) (Hly9-beta) (Leukocyte differentiation antigen CD84) (Signaling lymphocytic activation molecule 5) (CD antigen CD84)	CD84 SLAMF5	345	1704;
Q96DU3	SLAF6_HUMAN	reviewed	SLAM family member 6 (Activating NK receptor) (NK-T-B-antigen) (NTB-A) (CD antigen CD352)	SLAMF6 KALI UNQ6123/PRO20080	332	21392;
Q13239	SLAP1_HUMAN	reviewed	Src-like-adapter (Src-like-adapter protein 1) (SLAP-1) (hSLAP)	SLA SLAP SLAP1	276	10902;
Q9H6Q3	SLAP2_HUMAN	reviewed	Src-like-adapter 2 (Modulator of antigen receptor signaling) (MARS) (Src-like adapter protein 2) (SLAP-2)	SLA2 C20orf156 SLAP2	261	17329;
Q9NWH9	SLTM_HUMAN	reviewed	SAFB-like transcription modulator (Modulator of estrogen-induced transcription)	SLTM MET	1034	20709;
P62314	SMD1_HUMAN	reviewed	Small nuclear ribonucleoprotein Sm D1 (Sm-D1) (Sm-D autoantigen) (snRNP core protein D1)	SNRPD1	119	11158;
P62316	SMD2_HUMAN	reviewed	Small nuclear ribonucleoprotein Sm D2 (Sm-D2) (snRNP core protein D2)	SNRPD2 SNRPD1	118	11159;
P62318	SMD3_HUMAN	reviewed	Small nuclear ribonucleoprotein Sm D3 (Sm-D3) (snRNP core protein D3)	SNRPD3	126	11160;
Q86VZ5	SMS1_HUMAN	reviewed	Phosphatidylcholine:ceramide cholinephosphotransferase 1 (EC 2.7.8.27) (Medulla oblongata-derived protein) (Protein Mob) (Sphingomyelin synthase 1) (Transmembrane protein 23)	SGMS1 MOB SMS1 TMEM23	419	29799;
Q9BZZ2	SN_HUMAN	reviewed	Sialoadhesin (Sialic acid-binding Ig-like lectin 1) (Siglec-1) (CD antigen CD169)	SIGLEC1 SN	1709	11127;
O15524	SOCS1_HUMAN	reviewed	Suppressor of cytokine signaling 1 (SOCS-1) (JAK-binding protein) (JAB) (STAT-induced STAT inhibitor 1) (SSI-1) (Tec-interacting protein 3) (TIP-3)	SOCS1 SSI1 TIP3	211	19383;
O14508	SOCS2_HUMAN	reviewed	Suppressor of cytokine signaling 2 (SOCS-2) (Cytokine-inducible SH2 protein 2) (CIS-2) (STAT-induced STAT inhibitor 2) (SSI-2)	SOCS2 CIS2 SSI2 STATI2	198	19382;
O14543	SOCS3_HUMAN	reviewed	Suppressor of cytokine signaling 3 (SOCS-3) (Cytokine-inducible SH2 protein 3) (CIS-3) (STAT-induced STAT inhibitor 3) (SSI-3)	SOCS3 CIS3 SSI3	225	19391;
Q8WXH5	SOCS4_HUMAN	reviewed	Suppressor of cytokine signaling 4 (SOCS-4) (Suppressor of cytokine signaling 7) (SOCS-7)	SOCS4 SOCS7	440	19392;
O75159	SOCS5_HUMAN	reviewed	Suppressor of cytokine signaling 5 (SOCS-5) (Cytokine-inducible SH2 protein 6) (CIS-6) (Cytokine-inducible SH2-containing protein 5)	SOCS5 CIS6 CISH5 CISH6 KIAA0671	536	16852;
O14544	SOCS6_HUMAN	reviewed	Suppressor of cytokine signaling 6 (SOCS-6) (Cytokine-inducible SH2 protein 4) (CIS-4) (Suppressor of cytokine signaling 4) (SOCS-4)	SOCS6 CIS4 SOCS4	535	16833;
O14512	SOCS7_HUMAN	reviewed	Suppressor of cytokine signaling 7 (SOCS-7) (Nck, Ash and phospholipase C gamma-binding protein) (Nck-associated protein 4) (NAP-4)	SOCS7 NAP4 SOCS6	581	29846;
P01242	SOM2_HUMAN	reviewed	Growth hormone variant (GH-V) (Growth hormone 2) (Placenta-specific growth hormone)	GH2	217	4262;
Q07889	SOS1_HUMAN	reviewed	Son of sevenless homolog 1 (SOS-1)	SOS1	1333	11187;
Q07890	SOS2_HUMAN	reviewed	Son of sevenless homolog 2 (SOS-2)	SOS2	1332	11188;
P08047	SP1_HUMAN	reviewed	Transcription factor Sp1	SP1 TSFP1	785	11205;
Q9HD40	SPCS_HUMAN	reviewed	O-phosphoseryl-tRNA(Sec) selenium transferase (EC 2.9.1.2) (Liver-pancreas antigen) (LP) (SLA-p35) (SLA/LP autoantigen) (Selenocysteine synthase) (Sec synthase) (Selenocysteinyl-tRNA(Sec) synthase) (Sep-tRNA:Sec-tRNA synthase) (SepSecS) (Soluble liver antigen) (SLA) (UGA suppressor tRNA-associated protein) (tRNA(Ser/Sec)-associated antigenic protein)	SEPSECS TRNP48	501	30605;
Q9NRA0	SPHK2_HUMAN	reviewed	Sphingosine kinase 2 (SK 2) (SPK 2) (EC 2.7.1.91)	SPHK2	654	18859;
Q9H2V7	SPNS1_HUMAN	reviewed	Protein spinster homolog 1 (HSpin1) (Spinster-like protein 1)	SPNS1 SPIN1 PP20300	528	30621;
Q7Z699	SPRE1_HUMAN	reviewed	Sprouty-related, EVH1 domain-containing protein 1 (Spred-1) (hSpred1)	SPRED1	444	20249;
Q7Z698	SPRE2_HUMAN	reviewed	Sprouty-related, EVH1 domain-containing protein 2 (Spred-2)	SPRED2	418	17722;
O43609	SPY1_HUMAN	reviewed	Protein sprouty homolog 1 (Spry-1)	SPRY1	319	11269;
O43597	SPY2_HUMAN	reviewed	Protein sprouty homolog 2 (Spry-2)	SPRY2	315	11270;
O43610	SPY3_HUMAN	reviewed	Protein sprouty homolog 3 (Spry-3)	SPRY3	288	11271;
Q9C004	SPY4_HUMAN	reviewed	Protein sprouty homolog 4 (Spry-4)	SPRY4	299	15533;
P12931	SRC_HUMAN	reviewed	Proto-oncogene tyrosine-protein kinase Src (EC 2.7.10.2) (Proto-oncogene c-Src) (pp60c-src) (p60-Src)	SRC SRC1	536	11283;
P42229	STA5A_HUMAN	reviewed	Signal transducer and activator of transcription 5A	STAT5A STAT5	794	11366;
P51692	STA5B_HUMAN	reviewed	Signal transducer and activator of transcription 5B	STAT5B	787	11367;
Q92783	STAM1_HUMAN	reviewed	Signal transducing adapter molecule 1 (STAM-1)	STAM STAM1	540	11357;
O75886	STAM2_HUMAN	reviewed	Signal transducing adapter molecule 2 (STAM-2) (Hrs-binding protein)	STAM2 HBP	525	11358;
P42224	STAT1_HUMAN	reviewed	Signal transducer and activator of transcription 1-alpha/beta (Transcription factor ISGF-3 components p91/p84)	STAT1	750	11362;
P52630	STAT2_HUMAN	reviewed	Signal transducer and activator of transcription 2 (p113)	STAT2	851	11363;
P40763	STAT3_HUMAN	reviewed	Signal transducer and activator of transcription 3 (Acute-phase response factor)	STAT3 APRF	770	11364;
Q14765	STAT4_HUMAN	reviewed	Signal transducer and activator of transcription 4	STAT4	748	11365;
P42226	STAT6_HUMAN	reviewed	Signal transducer and activator of transcription 6 (IL-4 Stat)	STAT6	847	11368;
Q13586	STIM1_HUMAN	reviewed	Stromal interaction molecule 1	STIM1 GOK	685	11386;
Q9UEW8	STK39_HUMAN	reviewed	STE20/SPS1-related proline-alanine-rich protein kinase (Ste-20-related kinase) (EC 2.7.11.1) (DCHT) (Serine/threonine-protein kinase 39)	STK39 SPAK	545	17717;
Q13043	STK4_HUMAN	reviewed	Serine/threonine-protein kinase 4 (EC 2.7.11.1) (Mammalian STE20-like protein kinase 1) (MST-1) (STE20-like kinase MST1) (Serine/threonine-protein kinase Krs-2) [Cleaved into: Serine/threonine-protein kinase 4 37kDa subunit (MST1/N); Serine/threonine-protein kinase 4 18kDa subunit (MST1/C)]	STK4 KRS2 MST1	487	11408;
P07814	SYEP_HUMAN	reviewed	Bifunctional glutamate/proline--tRNA ligase (Bifunctional aminoacyl-tRNA synthetase) (Cell proliferation-inducing gene 32 protein) (Glutamatyl-prolyl-tRNA synthetase) [Includes: Glutamate--tRNA ligase (EC 6.1.1.17) (Glutamyl-tRNA synthetase) (GluRS); Proline--tRNA ligase (EC 6.1.1.15) (Prolyl-tRNA synthetase)]	EPRS GLNS PARS QARS QPRS PIG32	1512	3418;
Q15750	TAB1_HUMAN	reviewed	TGF-beta-activated kinase 1 and MAP3K7-binding protein 1 (Mitogen-activated protein kinase kinase kinase 7-interacting protein 1) (TGF-beta-activated kinase 1-binding protein 1) (TAK1-binding protein 1)	TAB1 MAP3K7IP1	504	18157;
Q9NYJ8	TAB2_HUMAN	reviewed	TGF-beta-activated kinase 1 and MAP3K7-binding protein 2 (Mitogen-activated protein kinase kinase kinase 7-interacting protein 2) (TAK1-binding protein 2) (TAB-2) (TGF-beta-activated kinase 1-binding protein 2)	TAB2 KIAA0733 MAP3K7IP2	693	17075;
Q8N5C8	TAB3_HUMAN	reviewed	TGF-beta-activated kinase 1 and MAP3K7-binding protein 3 (Mitogen-activated protein kinase kinase kinase 7-interacting protein 3) (NF-kappa-B-activating protein 1) (TAK1-binding protein 3) (TAB-3) (TGF-beta-activated kinase 1-binding protein 3)	TAB3 MAP3K7IP3	712	30681;
Q8N103	TAGAP_HUMAN	reviewed	T-cell activation Rho GTPase-activating protein (T-cell activation GTPase-activating protein)	TAGAP TAGAP1 FKSG15	731	15669;
Q71U36	TBA1A_HUMAN	reviewed	Tubulin alpha-1A chain (Alpha-tubulin 3) (Tubulin B-alpha-1) (Tubulin alpha-3 chain)	TUBA1A TUBA3	451	20766;
P68366	TBA4A_HUMAN	reviewed	Tubulin alpha-4A chain (Alpha-tubulin 1) (Testis-specific alpha-tubulin) (Tubulin H2-alpha) (Tubulin alpha-1 chain)	TUBA4A TUBA1	448	12407;
Q13885	TBB2A_HUMAN	reviewed	Tubulin beta-2A chain (Tubulin beta class IIa)	TUBB2A TUBB2	445	12412;
P07437	TBB5_HUMAN	reviewed	Tubulin beta chain (Tubulin beta-5 chain)	TUBB TUBB5 OK/SW-cl.56	444	20778;
Q9UL17	TBX21_HUMAN	reviewed	T-box transcription factor TBX21 (T-box protein 21) (T-cell-specific T-box transcription factor T-bet) (Transcription factor TBLYM)	TBX21 TBET TBLYM	535	11599;
P50990	TCPQ_HUMAN	reviewed	T-complex protein 1 subunit theta (TCP-1-theta) (CCT-theta) (Renal carcinoma antigen NY-REN-15)	CCT8 C21orf112 CCTQ KIAA0002	548	1623;
P04053	TDT_HUMAN	reviewed	DNA nucleotidylexotransferase (EC 2.7.7.31) (Terminal addition enzyme) (Terminal deoxynucleotidyltransferase) (Terminal transferase)	DNTT TDT	509	2983;
P42680	TEC_HUMAN	reviewed	Tyrosine-protein kinase Tec (EC 2.7.10.2)	TEC PSCTK4	631	11719;
O14746	TERT_HUMAN	reviewed	Telomerase reverse transcriptase (EC 2.7.7.49) (HEST2) (Telomerase catalytic subunit) (Telomerase-associated protein 2) (TP2)	TERT EST2 TCS1 TRT	1132	11730;
Q04206	TF65_HUMAN	reviewed	Transcription factor p65 (Nuclear factor NF-kappa-B p65 subunit) (Nuclear factor of kappa light polypeptide gene enhancer in B-cells 3)	RELA NFKB3	551	9955;
Q14186	TFDP1_HUMAN	reviewed	Transcription factor Dp-1 (DRTF1-polypeptide 1) (DRTF1) (E2F dimerization partner 1)	TFDP1 DP1	410	11749;
P02786	TFR1_HUMAN	reviewed	Transferrin receptor protein 1 (TR) (TfR) (TfR1) (Trfr) (T9) (p90) (CD antigen CD71) [Cleaved into: Transferrin receptor protein 1, serum form (sTfR)]	TFRC	760	11763;
P01137	TGFB1_HUMAN	reviewed	Transforming growth factor beta-1 (TGF-beta-1) [Cleaved into: Latency-associated peptide (LAP)]	TGFB1 TGFB	390	11766;
P61812	TGFB2_HUMAN	reviewed	Transforming growth factor beta-2 (TGF-beta-2) (BSC-1 cell growth inhibitor) (Cetermin) (Glioblastoma-derived T-cell suppressor factor) (G-TSF) (Polyergin) [Cleaved into: Latency-associated peptide (LAP)]	TGFB2	414	11768;
P10600	TGFB3_HUMAN	reviewed	Transforming growth factor beta-3 (TGF-beta-3) [Cleaved into: Latency-associated peptide (LAP)]	TGFB3	412	11769;
P36897	TGFR1_HUMAN	reviewed	TGF-beta receptor type-1 (TGFR-1) (EC 2.7.11.30) (Activin A receptor type II-like protein kinase of 53kD) (Activin receptor-like kinase 5) (ALK-5) (ALK5) (Serine/threonine-protein kinase receptor R4) (SKR4) (TGF-beta type I receptor) (Transforming growth factor-beta receptor type I) (TGF-beta receptor type I) (TbetaR-I)	TGFBR1 ALK5 SKR4	503	11772;
P37173	TGFR2_HUMAN	reviewed	TGF-beta receptor type-2 (TGFR-2) (EC 2.7.11.30) (TGF-beta type II receptor) (Transforming growth factor-beta receptor type II) (TGF-beta receptor type II) (TbetaR-II)	TGFBR2	567	11773;
P01266	THYG_HUMAN	reviewed	Thyroglobulin (Tg)	TG	2768	11764;
Q02763	TIE2_HUMAN	reviewed	Angiopoietin-1 receptor (EC 2.7.10.1) (Endothelial tyrosine kinase) (Tunica interna endothelial cell kinase) (Tyrosine kinase with Ig and EGF homology domains-2) (Tyrosine-protein kinase receptor TEK) (Tyrosine-protein kinase receptor TIE-2) (hTIE2) (p140 TEK) (CD antigen CD202b)	TEK TIE2 VMCM VMCM1	1124	11724;
P01033	TIMP1_HUMAN	reviewed	Metalloproteinase inhibitor 1 (Erythroid-potentiating activity) (EPA) (Fibroblast collagenase inhibitor) (Collagenase inhibitor) (Tissue inhibitor of metalloproteinases 1) (TIMP-1)	TIMP1 CLGI TIMP	207	11820;
O60603	TLR2_HUMAN	reviewed	Toll-like receptor 2 (Toll/interleukin-1 receptor-like protein 4) (CD antigen CD282)	TLR2 TIL4	784	11848;
O00206	TLR4_HUMAN	reviewed	Toll-like receptor 4 (hToll) (CD antigen CD284)	TLR4	839	11850;
Q9Y275	TN13B_HUMAN	reviewed	Tumor necrosis factor ligand superfamily member 13B (B lymphocyte stimulator) (BLyS) (B-cell-activating factor) (BAFF) (Dendritic cell-derived TNF-like molecule) (TNF- and APOL-related leukocyte expressed ligand 1) (TALL-1) (CD antigen CD257) [Cleaved into: Tumor necrosis factor ligand superfamily member 13b, membrane form; Tumor necrosis factor ligand superfamily member 13b, soluble form]	TNFSF13B BAFF BLYS TALL1 TNFSF20 ZTNF4 UNQ401/PRO738	285	11929;
P50591	TNF10_HUMAN	reviewed	Tumor necrosis factor ligand superfamily member 10 (Apo-2 ligand) (Apo-2L) (TNF-related apoptosis-inducing ligand) (Protein TRAIL) (CD antigen CD253)	TNFSF10 APO2L TRAIL	281	11925;
O14788	TNF11_HUMAN	reviewed	Tumor necrosis factor ligand superfamily member 11 (Osteoclast differentiation factor) (ODF) (Osteoprotegerin ligand) (OPGL) (Receptor activator of nuclear factor kappa-B ligand) (RANKL) (TNF-related activation-induced cytokine) (TRANCE) (CD antigen CD254) [Cleaved into: Tumor necrosis factor ligand superfamily member 11, membrane form; Tumor necrosis factor ligand superfamily member 11, soluble …	TNFSF11 OPGL RANKL TRANCE	317	11926;
O43508	TNF12_HUMAN	reviewed	Tumor necrosis factor ligand superfamily member 12 (APO3 ligand) (TNF-related weak inducer of apoptosis) (TWEAK) [Cleaved into: Tumor necrosis factor ligand superfamily member 12, membrane form; Tumor necrosis factor ligand superfamily member 12, secreted form]	TNFSF12 APO3L DR3LG UNQ181/PRO207	249	11927;
O75888	TNF13_HUMAN	reviewed	Tumor necrosis factor ligand superfamily member 13 (A proliferation-inducing ligand) (APRIL) (TNF- and APOL-related leukocyte expressed ligand 2) (TALL-2) (TNF-related death ligand 1) (TRDL-1) (CD antigen CD256)	TNFSF13 APRIL TALL2 ZTNF2 UNQ383/PRO715	250	11928;
O43557	TNF14_HUMAN	reviewed	Tumor necrosis factor ligand superfamily member 14 (Herpes virus entry mediator ligand) (HVEM-L) (Herpesvirus entry mediator ligand) (CD antigen CD258) [Cleaved into: Tumor necrosis factor ligand superfamily member 14, membrane form; Tumor necrosis factor ligand superfamily member 14, soluble form]	TNFSF14 HVEML LIGHT UNQ391/PRO726	240	11930;
O95150	TNF15_HUMAN	reviewed	Tumor necrosis factor ligand superfamily member 15 (TNF ligand-related molecule 1) (Vascular endothelial cell growth inhibitor) [Cleaved into: Tumor necrosis factor ligand superfamily member 15, membrane form; Tumor necrosis factor ligand superfamily member 15, secreted form]	TNFSF15 TL1 VEGI	251	11931;
Q9UNG2	TNF18_HUMAN	reviewed	Tumor necrosis factor ligand superfamily member 18 (Activation-inducible TNF-related ligand) (AITRL) (Glucocorticoid-induced TNF-related ligand) (hGITRL)	TNFSF18 AITRL GITRL TL6 UNQ149/PRO175	199	11932;
P01375	TNFA_HUMAN	reviewed	Tumor necrosis factor (Cachectin) (TNF-alpha) (Tumor necrosis factor ligand superfamily member 2) (TNF-a) [Cleaved into: Tumor necrosis factor, membrane form (N-terminal fragment) (NTF); Intracellular domain 1 (ICD1); Intracellular domain 2 (ICD2); C-domain 1; C-domain 2; Tumor necrosis factor, soluble form]	TNF TNFA TNFSF2	233	11892;
P01374	TNFB_HUMAN	reviewed	Lymphotoxin-alpha (LT-alpha) (TNF-beta) (Tumor necrosis factor ligand superfamily member 1)	LTA TNFB TNFSF1	205	6709;
Q06643	TNFC_HUMAN	reviewed	Lymphotoxin-beta (LT-beta) (Tumor necrosis factor C) (TNF-C) (Tumor necrosis factor ligand superfamily member 3)	LTB TNFC TNFSF3	244	6711;
P23510	TNFL4_HUMAN	reviewed	Tumor necrosis factor ligand superfamily member 4 (Glycoprotein Gp34) (OX40 ligand) (OX40L) (TAX transcriptionally-activated glycoprotein 1) (CD antigen CD252)	TNFSF4 TXGP1	183	11934;
P48023	TNFL6_HUMAN	reviewed	Tumor necrosis factor ligand superfamily member 6 (Apoptosis antigen ligand) (APTL) (CD95 ligand) (CD95-L) (Fas antigen ligand) (Fas ligand) (FasL) (CD antigen CD178) [Cleaved into: Tumor necrosis factor ligand superfamily member 6, membrane form; Tumor necrosis factor ligand superfamily member 6, soluble form (Receptor-binding FasL ectodomain) (Soluble Fas ligand) (sFasL); ADAM10-processed FasL …	FASLG APT1LG1 CD95L FASL TNFSF6	281	11936;
P32971	TNFL8_HUMAN	reviewed	Tumor necrosis factor ligand superfamily member 8 (CD30 ligand) (CD30-L) (CD antigen CD153)	TNFSF8 CD30L CD30LG	234	11938;
P41273	TNFL9_HUMAN	reviewed	Tumor necrosis factor ligand superfamily member 9 (4-1BB ligand) (4-1BBL)	TNFSF9	254	11939;
Q9Y6Q6	TNR11_HUMAN	reviewed	Tumor necrosis factor receptor superfamily member 11A (Osteoclast differentiation factor receptor) (ODFR) (Receptor activator of NF-KB) (CD antigen CD265)	TNFRSF11A RANK	616	11908;
Q9NP84	TNR12_HUMAN	reviewed	Tumor necrosis factor receptor superfamily member 12A (Fibroblast growth factor-inducible immediate-early response protein 14) (FGF-inducible 14) (Tweak-receptor) (TweakR) (CD antigen CD266)	TNFRSF12A FN14	129	18152;
Q92956	TNR14_HUMAN	reviewed	Tumor necrosis factor receptor superfamily member 14 (Herpes virus entry mediator A) (Herpesvirus entry mediator A) (HveA) (Tumor necrosis factor receptor-like 2) (TR2) (CD antigen CD270)	TNFRSF14 HVEA HVEM UNQ329/PRO509	283	11912;
P08138	TNR16_HUMAN	reviewed	Tumor necrosis factor receptor superfamily member 16 (Gp80-LNGFR) (Low affinity neurotrophin receptor p75NTR) (Low-affinity nerve growth factor receptor) (NGF receptor) (p75 ICD) (CD antigen CD271)	NGFR TNFRSF16	427	7809;
Q02223	TNR17_HUMAN	reviewed	Tumor necrosis factor receptor superfamily member 17 (B-cell maturation protein) (CD antigen CD269)	TNFRSF17 BCM BCMA	184	11913;
Q9Y5U5	TNR18_HUMAN	reviewed	Tumor necrosis factor receptor superfamily member 18 (Activation-inducible TNFR family receptor) (Glucocorticoid-induced TNFR-related protein) (CD antigen CD357)	TNFRSF18 AITR GITR UNQ319/PRO364	241	11914;
Q9NS68	TNR19_HUMAN	reviewed	Tumor necrosis factor receptor superfamily member 19 (TRADE) (Toxicity and JNK inducer)	TNFRSF19 TAJ TROY UNQ1888/PRO4333	423	11915;
P19438	TNR1A_HUMAN	reviewed	Tumor necrosis factor receptor superfamily member 1A (Tumor necrosis factor receptor 1) (TNF-R1) (Tumor necrosis factor receptor type I) (TNF-RI) (TNFR-I) (p55) (p60) (CD antigen CD120a) [Cleaved into: Tumor necrosis factor receptor superfamily member 1A, membrane form; Tumor necrosis factor-binding protein 1 (TBPI)]	TNFRSF1A TNFAR TNFR1	455	11916;
P20333	TNR1B_HUMAN	reviewed	Tumor necrosis factor receptor superfamily member 1B (Tumor necrosis factor receptor 2) (TNF-R2) (Tumor necrosis factor receptor type II) (TNF-RII) (TNFR-II) (p75) (p80 TNF-alpha receptor) (CD antigen CD120b) (Etanercept) [Cleaved into: Tumor necrosis factor receptor superfamily member 1b, membrane form; Tumor necrosis factor-binding protein 2 (TBP-2) (TBPII)]	TNFRSF1B TNFBR TNFR2	461	11917;
O75509	TNR21_HUMAN	reviewed	Tumor necrosis factor receptor superfamily member 21 (Death receptor 6) (CD antigen CD358)	TNFRSF21 DR6 UNQ437/PRO868	655	13469;
Q93038	TNR25_HUMAN	reviewed	Tumor necrosis factor receptor superfamily member 25 (Apo-3) (Apoptosis-inducing receptor AIR) (Apoptosis-mediating receptor DR3) (Apoptosis-mediating receptor TRAMP) (Death receptor 3) (Lymphocyte-associated receptor of death) (LARD) (Protein WSL) (Protein WSL-1)	TNFRSF25 APO3 DDR3 DR3 TNFRSF12 WSL WSL1 UNQ455/PRO779	417	11910;
Q9HAV5	TNR27_HUMAN	reviewed	Tumor necrosis factor receptor superfamily member 27 (X-linked ectodysplasin-A2 receptor) (EDA-A2 receptor)	EDA2R TNFRSF27 XEDAR UNQ2448/PRO5727/PRO34080	297	17756;
P36941	TNR3_HUMAN	reviewed	Tumor necrosis factor receptor superfamily member 3 (Lymphotoxin-beta receptor) (Tumor necrosis factor C receptor) (Tumor necrosis factor receptor 2-related protein) (Tumor necrosis factor receptor type III) (TNF-RIII) (TNFR-III)	LTBR D12S370 TNFCR TNFR3 TNFRSF3	435	6718;
P43489	TNR4_HUMAN	reviewed	Tumor necrosis factor receptor superfamily member 4 (ACT35 antigen) (OX40L receptor) (TAX transcriptionally-activated glycoprotein 1 receptor) (CD antigen CD134)	TNFRSF4 TXGP1L	277	11918;
P25942	TNR5_HUMAN	reviewed	Tumor necrosis factor receptor superfamily member 5 (B-cell surface antigen CD40) (Bp50) (CD40L receptor) (CDw40) (CD antigen CD40)	CD40 TNFRSF5	277	11919;
P25445	TNR6_HUMAN	reviewed	Tumor necrosis factor receptor superfamily member 6 (Apo-1 antigen) (Apoptosis-mediating surface antigen FAS) (FASLG receptor) (CD antigen CD95)	FAS APT1 FAS1 TNFRSF6	335	11920;
P28908	TNR8_HUMAN	reviewed	Tumor necrosis factor receptor superfamily member 8 (CD30L receptor) (Ki-1 antigen) (Lymphocyte activation antigen CD30) (CD antigen CD30)	TNFRSF8 CD30 D1S166E	595	11923;
Q07011	TNR9_HUMAN	reviewed	Tumor necrosis factor receptor superfamily member 9 (4-1BB ligand receptor) (CDw137) (T-cell antigen 4-1BB homolog) (T-cell antigen ILA) (CD antigen CD137)	TNFRSF9 CD137 ILA	255	11924;
P40238	TPOR_HUMAN	reviewed	Thrombopoietin receptor (TPO-R) (Myeloproliferative leukemia protein) (Proto-oncogene c-Mpl) (CD antigen CD110)	MPL TPOR	635	7217;
P40225	TPO_HUMAN	reviewed	Thrombopoietin (C-mpl ligand) (ML) (Megakaryocyte colony-stimulating factor) (Megakaryocyte growth and development factor) (MGDF) (Myeloproliferative leukemia virus oncogene ligand)	THPO MGDF	353	11795;
O00220	TR10A_HUMAN	reviewed	Tumor necrosis factor receptor superfamily member 10A (Death receptor 4) (TNF-related apoptosis-inducing ligand receptor 1) (TRAIL receptor 1) (TRAIL-R1) (CD antigen CD261)	TNFRSF10A APO2 DR4 TRAILR1	468	11904;
O14763	TR10B_HUMAN	reviewed	Tumor necrosis factor receptor superfamily member 10B (Death receptor 5) (TNF-related apoptosis-inducing ligand receptor 2) (TRAIL receptor 2) (TRAIL-R2) (CD antigen CD262)	TNFRSF10B DR5 KILLER TRAILR2 TRICK2 ZTNFR9 UNQ160/PRO186	440	11905;
O14798	TR10C_HUMAN	reviewed	Tumor necrosis factor receptor superfamily member 10C (Antagonist decoy receptor for TRAIL/Apo-2L) (Decoy TRAIL receptor without death domain) (Decoy receptor 1) (DcR1) (Lymphocyte inhibitor of TRAIL) (TNF-related apoptosis-inducing ligand receptor 3) (TRAIL receptor 3) (TRAIL-R3) (TRAIL receptor without an intracellular domain) (CD antigen CD263)	TNFRSF10C DCR1 LIT TRAILR3 TRID UNQ321/PRO366	259	11906;
Q9UBN6	TR10D_HUMAN	reviewed	Tumor necrosis factor receptor superfamily member 10D (Decoy receptor 2) (DcR2) (TNF-related apoptosis-inducing ligand receptor 4) (TRAIL receptor 4) (TRAIL-R4) (TRAIL receptor with a truncated death domain) (CD antigen CD264)	TNFRSF10D DCR2 TRAILR4 TRUNDD UNQ251/PRO288	386	11907;
O00300	TR11B_HUMAN	reviewed	Tumor necrosis factor receptor superfamily member 11B (Osteoclastogenesis inhibitory factor) (Osteoprotegerin)	TNFRSF11B OCIF OPG	401	11909;
O14836	TR13B_HUMAN	reviewed	Tumor necrosis factor receptor superfamily member 13B (Transmembrane activator and CAML interactor) (CD antigen CD267)	TNFRSF13B TACI	293	18153;
Q96RJ3	TR13C_HUMAN	reviewed	Tumor necrosis factor receptor superfamily member 13C (B-cell-activating factor receptor) (BAFF receptor) (BAFF-R) (BLyS receptor 3) (CD antigen CD268)	TNFRSF13C BAFFR BR3	184	17755;
Q969Z4	TR19L_HUMAN	reviewed	Tumor necrosis factor receptor superfamily member 19L (Receptor expressed in lymphoid tissues)	RELT TNFRSF19L	430	13764;
Q9Y4K3	TRAF6_HUMAN	reviewed	TNF receptor-associated factor 6 (EC 6.3.2.-) (E3 ubiquitin-protein ligase TRAF6) (Interleukin-1 signal transducer) (RING finger protein 85)	TRAF6 RNF85	522	12036;
Q6PIZ9	TRAT1_HUMAN	reviewed	T-cell receptor-associated transmembrane adapter 1 (T-cell receptor-interacting molecule) (TRIM) (pp29/30)	TRAT1 TCRIM HSPC062	186	30698;
Q14258	TRI25_HUMAN	reviewed	E3 ubiquitin/ISG15 ligase TRIM25 (EC 6.3.2.19) (EC 6.3.2.n3) (Estrogen-responsive finger protein) (RING finger protein 147) (Tripartite motif-containing protein 25) (Ubiquitin/ISG15-conjugating enzyme TRIM25) (Zinc finger protein 147)	TRIM25 EFP RNF147 ZNF147	630	12932;
Q9H1D0	TRPV6_HUMAN	reviewed	Transient receptor potential cation channel subfamily V member 6 (TrpV6) (CaT-like) (CaT-L) (Calcium transport protein 1) (CaT1) (Epithelial calcium channel 2) (ECaC2)	TRPV6 ECAC2	725	14006;
Q16881	TRXR1_HUMAN	reviewed	Thioredoxin reductase 1, cytoplasmic (TR) (EC 1.8.1.9) (Gene associated with retinoic and interferon-induced mortality 12 protein) (GRIM-12) (Gene associated with retinoic and IFN-induced mortality 12 protein) (KM-102-derived reductase-like factor) (Thioredoxin reductase TR1)	TXNRD1 GRIM12 KDRF	649	12437;
Q99816	TS101_HUMAN	reviewed	Tumor susceptibility gene 101 protein (ESCRT-I complex subunit TSG101)	TSG101	390	15971;
P01222	TSHB_HUMAN	reviewed	Thyrotropin subunit beta (Thyroid-stimulating hormone subunit beta) (TSH-B) (TSH-beta) (Thyrotropin beta chain) (Thyrotropin alfa)	TSHB	138	12372;
P16473	TSHR_HUMAN	reviewed	Thyrotropin receptor (Thyroid-stimulating hormone receptor) (TSH-R)	TSHR LGR3	764	12373;
Q969D9	TSLP_HUMAN	reviewed	Thymic stromal lymphopoietin	TSLP	159	30743;
P42681	TXK_HUMAN	reviewed	Tyrosine-protein kinase TXK (EC 2.7.10.2) (Protein-tyrosine kinase 4) (Resting lymphocyte kinase)	TXK PTK4 RLK	527	12434;
P40222	TXLNA_HUMAN	reviewed	Alpha-taxilin	TXLNA TXLN	546	30685;
P29597	TYK2_HUMAN	reviewed	Non-receptor tyrosine-protein kinase TYK2 (EC 2.7.10.2)	TYK2	1187	12440;
Q13432	U119A_HUMAN	reviewed	Protein unc-119 homolog A (Retinal protein 4) (hRG4)	UNC119 RG4	240	12565;
P61088	UBE2N_HUMAN	reviewed	Ubiquitin-conjugating enzyme E2 N (EC 6.3.2.19) (Bendless-like ubiquitin-conjugating enzyme) (Ubc13) (UbcH13) (Ubiquitin carrier protein N) (Ubiquitin-protein ligase N)	UBE2N BLU	152	12492;
Q8TF42	UBS3B_HUMAN	reviewed	Ubiquitin-associated and SH3 domain-containing protein B (EC 3.1.3.48) (Cbl-interacting protein p70) (Suppressor of T-cell receptor signaling 1) (STS-1) (T-cell ubiquitin ligand 2) (TULA-2) (Tyrosine-protein phosphatase STS1/TULA2)	UBASH3B KIAA1959 STS1	649	29884;
P50552	VASP_HUMAN	reviewed	Vasodilator-stimulated phosphoprotein (VASP)	VASP	380	12652;
P52735	VAV2_HUMAN	reviewed	Guanine nucleotide exchange factor VAV2 (VAV-2)	VAV2	878	12658;
Q9UKW4	VAV3_HUMAN	reviewed	Guanine nucleotide exchange factor VAV3 (VAV-3)	VAV3	847	12659;
P15498	VAV_HUMAN	reviewed	Proto-oncogene vav	VAV1 VAV	845	12657;
P19320	VCAM1_HUMAN	reviewed	Vascular cell adhesion protein 1 (V-CAM 1) (VCAM-1) (INCAM-100) (CD antigen CD106)	VCAM1 L1CAM	739	12663;
P15692	VEGFA_HUMAN	reviewed	Vascular endothelial growth factor A (VEGF-A) (Vascular permeability factor) (VPF)	VEGFA VEGF	232	12680;
P49765	VEGFB_HUMAN	reviewed	Vascular endothelial growth factor B (VEGF-B) (VEGF-related factor) (VRF)	VEGFB VRF	207	12681;
P49767	VEGFC_HUMAN	reviewed	Vascular endothelial growth factor C (VEGF-C) (Flt4 ligand) (Flt4-L) (Vascular endothelial growth factor-related protein) (VRP)	VEGFC	419	12682;
O43915	VEGFD_HUMAN	reviewed	Vascular endothelial growth factor D (VEGF-D) (c-Fos-induced growth factor) (FIGF)	FIGF VEGFD	354	3708;
P17948	VGFR1_HUMAN	reviewed	Vascular endothelial growth factor receptor 1 (VEGFR-1) (EC 2.7.10.1) (Fms-like tyrosine kinase 1) (FLT-1) (Tyrosine-protein kinase FRT) (Tyrosine-protein kinase receptor FLT) (FLT) (Vascular permeability factor receptor)	FLT1 FLT FRT VEGFR1	1338	3763;
P35968	VGFR2_HUMAN	reviewed	Vascular endothelial growth factor receptor 2 (VEGFR-2) (EC 2.7.10.1) (Fetal liver kinase 1) (FLK-1) (Kinase insert domain receptor) (KDR) (Protein-tyrosine kinase receptor flk-1) (CD antigen CD309)	KDR FLK1 VEGFR2	1356	6307;
P35916	VGFR3_HUMAN	reviewed	Vascular endothelial growth factor receptor 3 (VEGFR-3) (EC 2.7.10.1) (Fms-like tyrosine kinase 4) (FLT-4) (Tyrosine-protein kinase receptor FLT4)	FLT4 VEGFR3	1363	3767;
P09327	VILI_HUMAN	reviewed	Villin-1	VIL1 VIL	827	12690;
Q9Y6W5	WASF2_HUMAN	reviewed	Wiskott-Aldrich syndrome protein family member 2 (WASP family protein member 2) (Protein WAVE-2) (Verprolin homology domain-containing protein 2)	WASF2 WAVE2	498	12733;
P42768	WASP_HUMAN	reviewed	Wiskott-Aldrich syndrome protein (WASp)	WAS IMD2	502	12731;
O75083	WDR1_HUMAN	reviewed	WD repeat-containing protein 1 (Actin-interacting protein 1) (AIP1) (NORI-1)	WDR1	606	12754;
P30291	WEE1_HUMAN	reviewed	Wee1-like protein kinase (WEE1hu) (EC 2.7.10.2) (Wee1A kinase)	WEE1	646	12761;
O43516	WIPF1_HUMAN	reviewed	WAS/WASL-interacting protein family member 1 (Protein PRPL-2) (Wiskott-Aldrich syndrome protein-interacting protein) (WASP-interacting protein)	WIPF1 WASPIP WIP	503	12736;
P78423	X3CL1_HUMAN	reviewed	Fractalkine (C-X3-C motif chemokine 1) (CX3C membrane-anchored chemokine) (Neurotactin) (Small-inducible cytokine D1) [Cleaved into: Processed fractalkine]	CX3CL1 FKN NTT SCYD1 A-152E5.2	397	10647;
P47992	XCL1_HUMAN	reviewed	Lymphotactin (ATAC) (C motif chemokine 1) (Cytokine SCM-1) (Lymphotaxin) (SCM-1-alpha) (Small-inducible cytokine C1) (XC chemokine ligand 1)	XCL1 LTN SCYC1	114	10645;
Q9UBD3	XCL2_HUMAN	reviewed	Cytokine SCM-1 beta (C motif chemokine 2) (XC chemokine ligand 2)	XCL2 SCYC2	114	10646;
P46094	XCR1_HUMAN	reviewed	Chemokine XC receptor 1 (G-protein coupled receptor 5) (Lymphotactin receptor) (XC chemokine receptor 1)	XCR1 CCXCR1 GPR5	333	1625;
P98170	XIAP_HUMAN	reviewed	E3 ubiquitin-protein ligase XIAP (EC 6.3.2.-) (Baculoviral IAP repeat-containing protein 4) (IAP-like protein) (ILP) (hILP) (Inhibitor of apoptosis protein 3) (IAP-3) (hIAP-3) (hIAP3) (X-linked inhibitor of apoptosis protein) (X-linked IAP)	XIAP API3 BIRC4 IAP3	497	592;
P67809	YBOX1_HUMAN	reviewed	Nuclease-sensitive element-binding protein 1 (CCAAT-binding transcription factor I subunit A) (CBF-A) (DNA-binding protein B) (DBPB) (Enhancer factor I subunit A) (EFI-A) (Y-box transcription factor) (Y-box-binding protein 1) (YB-1)	YBX1 NSEP1 YB1	324	8014;
P43403	ZAP70_HUMAN	reviewed	Tyrosine-protein kinase ZAP-70 (EC 2.7.10.2) (70 kDa zeta-chain associated protein) (Syk-related tyrosine kinase)	ZAP70 SRK	619	12858;
Q8IUH5	ZDH17_HUMAN	reviewed	Palmitoyltransferase ZDHHC17 (EC 2.3.1.-) (Huntingtin yeast partner H) (Huntingtin-interacting protein 14) (HIP-14) (Huntingtin-interacting protein 3) (HIP-3) (Huntingtin-interacting protein H) (Putative MAPK-activating protein PM11) (Putative NF-kappa-B-activating protein 205) (Zinc finger DHHC domain-containing protein 17) (DHHC-17)	ZDHHC17 HIP14 HIP3 HYPH KIAA0946 HSPC294	632	18412;
Q494X3	ZN404_HUMAN	reviewed	Zinc finger protein 404	ZNF404	552	19417;

## Sheet: Table S3B
Ref. 13 - 'Other pathways'
Pathway Name	Pathway Id	Source Name	Organism	Pathway uploaded gene count	Genes in InnateDB for this entity	Genes Ratio	Pathway p-value	Pathway p-value (corrected)	Gene Symbols	Genes (Symbol|IDBG-ID|Ensembl|Entrez|Fold Change|P-Value)
Cytokine-cytokine receptor interaction	515	KEGG	Homo sapiens	2	270	0.01	0.00104557922110486	0.00104557922110486	CCL21 ; TNFRSF14 ;	CCL21|IDBG-61074|ENSG00000137077|6366|0|1| ; TNFRSF14|IDBG-86399|ENSG00000157873|8764|0|1| ;
Proteins retrieved from pathways above
Entry	Entry name	Status	Protein names	Gene names	Length	Cross-reference (HGNC)
P36896	ACV1B_HUMAN	reviewed	Activin receptor type-1B (EC 2.7.11.30) (Activin receptor type IB) (ACTR-IB) (Activin receptor-like kinase 4) (ALK-4) (Serine/threonine-protein kinase receptor R2) (SKR2)	ACVR1B ACVRLK4 ALK4	505	172;
Q04771	ACVR1_HUMAN	reviewed	Activin receptor type-1 (EC 2.7.11.30) (Activin receptor type I) (ACTR-I) (Activin receptor-like kinase 2) (ALK-2) (Serine/threonine-protein kinase receptor R1) (SKR1) (TGF-B superfamily receptor type I) (TSR-I)	ACVR1 ACVRLK2	509	171;
Q16671	AMHR2_HUMAN	reviewed	Anti-Muellerian hormone type-2 receptor (EC 2.7.11.30) (Anti-Muellerian hormone type II receptor) (AMH type II receptor) (MIS type II receptor) (MISRII) (MRII)	AMHR2 AMHR MISR2	573	465;
P27037	AVR2A_HUMAN	reviewed	Activin receptor type-2A (EC 2.7.11.30) (Activin receptor type IIA) (ACTR-IIA) (ACTRIIA)	ACVR2A ACVR2	513	173;
Q13705	AVR2B_HUMAN	reviewed	Activin receptor type-2B (EC 2.7.11.30) (Activin receptor type IIB) (ACTR-IIB)	ACVR2B	512	174;
P51451	BLK_HUMAN	reviewed	Tyrosine-protein kinase Blk (EC 2.7.10.2) (B lymphocyte kinase) (p55-Blk)	BLK	505	1057;
P12643	BMP2_HUMAN	reviewed	Bone morphogenetic protein 2 (BMP-2) (Bone morphogenetic protein 2A) (BMP-2A)	BMP2 BMP2A	396	1069;
P12644	BMP4_HUMAN	reviewed	Bone morphogenetic protein 4 (BMP-4) (Bone morphogenetic protein 2B) (BMP-2B)	BMP4 BMP2B DVR4	408	1071;
P22003	BMP5_HUMAN	reviewed	Bone morphogenetic protein 5 (BMP-5)	BMP5	454	1072;
P22004	BMP6_HUMAN	reviewed	Bone morphogenetic protein 6 (BMP-6) (VG-1-related protein) (VG-1-R) (VGR-1)	BMP6 VGR	513	1073;
P18075	BMP7_HUMAN	reviewed	Bone morphogenetic protein 7 (BMP-7) (Osteogenic protein 1) (OP-1) (Eptotermin alfa)	BMP7 OP1	431	1074;
Q7Z5Y6	BMP8A_HUMAN	reviewed	Bone morphogenetic protein 8A (BMP-8A)	BMP8A	402	21650;
P34820	BMP8B_HUMAN	reviewed	Bone morphogenetic protein 8B (BMP-8) (BMP-8B) (Osteogenic protein 2) (OP-2)	BMP8B BMP8	402	1075;
Q13873	BMPR2_HUMAN	reviewed	Bone morphogenetic protein receptor type-2 (BMP type-2 receptor) (BMPR-2) (EC 2.7.11.30) (Bone morphogenetic protein receptor type II) (BMP type II receptor) (BMPR-II)	BMPR2 PPH1	1038	1078;
P36894	BMR1A_HUMAN	reviewed	Bone morphogenetic protein receptor type-1A (BMP type-1A receptor) (BMPR-1A) (EC 2.7.11.30) (Activin receptor-like kinase 3) (ALK-3) (Serine/threonine-protein kinase receptor R5) (SKR5) (CD antigen CD292)	BMPR1A ACVRLK3 ALK3	532	1076;
O00238	BMR1B_HUMAN	reviewed	Bone morphogenetic protein receptor type-1B (BMP type-1B receptor) (BMPR-1B) (EC 2.7.11.30) (CD antigen CDw293)	BMPR1B	502	1077;
O00590	CCBP2_HUMAN	reviewed	Chemokine-binding protein 2 (C-C chemokine receptor D6) (Chemokine receptor CCR-10) (Chemokine receptor CCR-9) (Chemokine-binding protein D6)	CCBP2 CCR10 CMKBR9	384	1565;
P51671	CCL11_HUMAN	reviewed	Eotaxin (C-C motif chemokine 11) (Eosinophil chemotactic protein) (Small-inducible cytokine A11)	CCL11 SCYA11	97	10610;
Q99616	CCL13_HUMAN	reviewed	C-C motif chemokine 13 (CK-beta-10) (Monocyte chemoattractant protein 4) (Monocyte chemotactic protein 4) (MCP-4) (NCC-1) (Small-inducible cytokine A13) [Cleaved into: C-C motif chemokine 13, long chain; C-C motif chemokine 13, medium chain; C-C motif chemokine 13, short chain]	CCL13 MCP4 NCC1 SCYA13	98	10611;
Q16627	CCL14_HUMAN	reviewed	C-C motif chemokine 14 (Chemokine CC-1/CC-3) (HCC-1/HCC-3) (HCC-1(1-74)) (NCC-2) (Small-inducible cytokine A14) [Cleaved into: HCC-1(3-74); HCC-1(4-74); HCC-1(9-74)]	CCL14 NCC2 SCYA14	93	10612;
Q16663	CCL15_HUMAN	reviewed	C-C motif chemokine 15 (Chemokine CC-2) (HCC-2) (Leukotactin-1) (LKN-1) (MIP-1 delta) (Macrophage inflammatory protein 5) (MIP-5) (Mrp-2b) (NCC-3) (Small-inducible cytokine A15) [Cleaved into: CCL15(22-92); CCL15(25-92); CCL15(29-92)]	CCL15 MIP5 NCC3 SCYA15	113	10613;
O15467	CCL16_HUMAN	reviewed	C-C motif chemokine 16 (Chemokine CC-4) (HCC-4) (Chemokine LEC) (IL-10-inducible chemokine) (LCC-1) (Liver-expressed chemokine) (Lymphocyte and monocyte chemoattractant) (LMC) (Monotactin-1) (MTN-1) (NCC-4) (Small-inducible cytokine A16)	CCL16 ILINCK NCC4 SCYA16	120	10614;
Q92583	CCL17_HUMAN	reviewed	C-C motif chemokine 17 (CC chemokine TARC) (Small-inducible cytokine A17) (Thymus and activation-regulated chemokine)	CCL17 SCYA17 TARC	94	10615;
P55774	CCL18_HUMAN	reviewed	C-C motif chemokine 18 (Alternative macrophage activation-associated CC chemokine 1) (AMAC-1) (CC chemokine PARC) (Dendritic cell chemokine 1) (DC-CK1) (Macrophage inflammatory protein 4) (MIP-4) (Pulmonary and activation-regulated chemokine) (Small-inducible cytokine A18) [Cleaved into: CCL18(1-68); CCL18(3-69); CCL18(4-69)]	CCL18 AMAC1 DCCK1 MIP4 PARC SCYA18	89	10616;
Q99731	CCL19_HUMAN	reviewed	C-C motif chemokine 19 (Beta-chemokine exodus-3) (CK beta-11) (Epstein-Barr virus-induced molecule 1 ligand chemokine) (EBI1 ligand chemokine) (ELC) (Macrophage inflammatory protein 3 beta) (MIP-3-beta) (Small-inducible cytokine A19)	CCL19 ELC MIP3B SCYA19	98	10617;
P22362	CCL1_HUMAN	reviewed	C-C motif chemokine 1 (Small-inducible cytokine A1) (T lymphocyte-secreted protein I-309)	CCL1 SCYA1	96	10609;
P78556	CCL20_HUMAN	reviewed	C-C motif chemokine 20 (Beta-chemokine exodus-1) (CC chemokine LARC) (Liver and activation-regulated chemokine) (Macrophage inflammatory protein 3 alpha) (MIP-3-alpha) (Small-inducible cytokine A20) [Cleaved into: CCL20(1-67); CCL20(1-64); CCL20(2-70)]	CCL20 LARC MIP3A SCYA20	96	10619;
O00585	CCL21_HUMAN	reviewed	C-C motif chemokine 21 (6Ckine) (Beta-chemokine exodus-2) (Secondary lymphoid-tissue chemokine) (SLC) (Small-inducible cytokine A21)	CCL21 SCYA21 UNQ784/PRO1600	134	10620;
O00626	CCL22_HUMAN	reviewed	C-C motif chemokine 22 (CC chemokine STCP-1) (MDC(1-69)) (Macrophage-derived chemokine) (Small-inducible cytokine A22) (Stimulated T-cell chemotactic protein 1) [Cleaved into: MDC(3-69); MDC(5-69); MDC(7-69)]	CCL22 MDC SCYA22 A-152E5.1	93	10621;
P55773	CCL23_HUMAN	reviewed	C-C motif chemokine 23 (CK-beta-8) (CKB-8) (Macrophage inflammatory protein 3) (MIP-3) (Myeloid progenitor inhibitory factor 1) (MPIF-1) (Small-inducible cytokine A23) [Cleaved into: CCL23(19-99); CCL23(22-99); CCL23(27-99); CCL23(30-99)]	CCL23 MIP3 MPIF1 SCYA23	120	10622;
O00175	CCL24_HUMAN	reviewed	C-C motif chemokine 24 (CK-beta-6) (Eosinophil chemotactic protein 2) (Eotaxin-2) (Myeloid progenitor inhibitory factor 2) (MPIF-2) (Small-inducible cytokine A24)	CCL24 MPIF2 SCYA24	119	10623;
O15444	CCL25_HUMAN	reviewed	C-C motif chemokine 25 (Chemokine TECK) (Small-inducible cytokine A25) (Thymus-expressed chemokine)	CCL25 SCYA25 TECK	150	10624;
Q9Y258	CCL26_HUMAN	reviewed	C-C motif chemokine 26 (CC chemokine IMAC) (Eotaxin-3) (Macrophage inflammatory protein 4-alpha) (MIP-4-alpha) (Small-inducible cytokine A26) (Thymic stroma chemokine-1) (TSC-1)	CCL26 SCYA26 UNQ216/PRO242	94	10625;
Q9Y4X3	CCL27_HUMAN	reviewed	C-C motif chemokine 27 (CC chemokine ILC) (Cutaneous T-cell-attracting chemokine) (CTACK) (ESkine) (IL-11 R-alpha-locus chemokine) (Skinkine) (Small-inducible cytokine A27)	CCL27 ILC SCYA27	112	10626;
Q9NRJ3	CCL28_HUMAN	reviewed	C-C motif chemokine 28 (Mucosae-associated epithelial chemokine) (MEC) (Protein CCK1) (Small-inducible cytokine A28)	CCL28 SCYA28	127	17700;
P13500	CCL2_HUMAN	reviewed	C-C motif chemokine 2 (HC11) (Monocyte chemoattractant protein 1) (Monocyte chemotactic and activating factor) (MCAF) (Monocyte chemotactic protein 1) (MCP-1) (Monocyte secretory protein JE) (Small-inducible cytokine A2)	CCL2 MCP1 SCYA2	99	10618;
P10147	CCL3_HUMAN	reviewed	C-C motif chemokine 3 (G0/G1 switch regulatory protein 19-1) (Macrophage inflammatory protein 1-alpha) (MIP-1-alpha) (PAT 464.1) (SIS-beta) (Small-inducible cytokine A3) (Tonsillar lymphocyte LD78 alpha protein) [Cleaved into: MIP-1-alpha(4-69) (LD78-alpha(4-69))]	CCL3 G0S19-1 MIP1A SCYA3	92	10627;
P13236	CCL4_HUMAN	reviewed	C-C motif chemokine 4 (G-26 T-lymphocyte-secreted protein) (HC21) (Lymphocyte activation gene 1 protein) (LAG-1) (MIP-1-beta(1-69)) (Macrophage inflammatory protein 1-beta) (MIP-1-beta) (PAT 744) (Protein H400) (SIS-gamma) (Small-inducible cytokine A4) (T-cell activation protein 2) (ACT-2) [Cleaved into: MIP-1-beta(3-69)]	CCL4 LAG1 MIP1B SCYA4	92	10630;
P13501	CCL5_HUMAN	reviewed	C-C motif chemokine 5 (EoCP) (Eosinophil chemotactic cytokine) (SIS-delta) (Small-inducible cytokine A5) (T cell-specific protein P228) (TCP228) (T-cell-specific protein RANTES) [Cleaved into: RANTES(3-68); RANTES(4-68)]	CCL5 D17S136E SCYA5	91	10632;
P80098	CCL7_HUMAN	reviewed	C-C motif chemokine 7 (Monocyte chemoattractant protein 3) (Monocyte chemotactic protein 3) (MCP-3) (NC28) (Small-inducible cytokine A7)	CCL7 MCP3 SCYA6 SCYA7	99	10634;
P80075	CCL8_HUMAN	reviewed	C-C motif chemokine 8 (HC14) (Monocyte chemoattractant protein 2) (Monocyte chemotactic protein 2) (MCP-2) (Small-inducible cytokine A8) [Cleaved into: MCP-2(6-76)]	CCL8 MCP2 SCYA10 SCYA8	99	10635;
P46092	CCR10_HUMAN	reviewed	C-C chemokine receptor type 10 (C-C CKR-10) (CC-CKR-10) (CCR-10) (G-protein coupled receptor 2)	CCR10 GPR2	362	4474;
P32246	CCR1_HUMAN	reviewed	C-C chemokine receptor type 1 (C-C CKR-1) (CC-CKR-1) (CCR-1) (CCR1) (HM145) (LD78 receptor) (Macrophage inflammatory protein 1-alpha receptor) (MIP-1alpha-R) (RANTES-R) (CD antigen CD191)	CCR1 CMKBR1 CMKR1 SCYAR1	355	1602;
P41597	CCR2_HUMAN	reviewed	C-C chemokine receptor type 2 (C-C CKR-2) (CC-CKR-2) (CCR-2) (CCR2) (Monocyte chemoattractant protein 1 receptor) (MCP-1-R) (CD antigen CD192)	CCR2 CMKBR2	374	1603;
[truncated: 239 more rows]

## Sheet: Table S3C
Ref. 13 - 'Cytokine signalling'
[truncated: 1,586 more rows]

[truncated: 11 more sheets: Table S3D, Table S3E, Table S7, Table S8, Table S9A, Table S9B, Table S10, Table S11, Table S12, Table S13, Table S14]
