# Supplementary material for: Multi-omic landscape of rheumatoid arthritis: re-evaluation of drug adverse effects
Source: Front Cell Dev Biol. 2014 Nov 4;2:59. doi: 10.3389/fcell.2014.00059 (PMC4220167; doi:10.3389/fcell.2014.00059)
Supplement: Supplementary file 4 [file DataSheet3.ZIP]

Archive with 1 entries (1 files):
- CI_EI.cys
